# Supplementary material for: Atomic ring invariant and Modified CANON extended connectivity algorithm for symmetry perception in molecular graphs and rigorous canonicalization of SMILES
Source: J Cheminform. 2020 Aug 20;12:48. doi: 10.1186/s13321-020-00453-4 (PMC7439248; doi:10.1186/s13321-020-00453-4)
Supplement: Supplementary file 1 — Additional file 1. PL/SQL source codes of the described algorithms. [file 13321_2020_453_MOESM1_ESM.zip]

Archive with 32 entries (31 files):
- ChemInf/
- ChemInf/aromatißity_detection.txt
- ChemInf/atom2smi.txt
- ChemInf/binary_search.txt
- ChemInf/binary_search_matrix.txt
- ChemInf/cangen.txt
- ChemInf/canon.txt
- ChemInf/canonsmi.txt
- ChemInf/ChemInf.txt
- ChemInf/chiralatoms_count.txt
- ChemInf/distance_inv_count.txt
- ChemInf/initrank.txt
- ChemInf/instr_count.txt
- ChemInf/lexcompare.txt
- ChemInf/map_count.txt
- ChemInf/permutation_class_TH.txt
- ChemInf/power.txt
- ChemInf/prime.txt
- ChemInf/rank_matrix.txt
- ChemInf/rank_numarray.txt
- ChemInf/readme.txt
- ChemInf/rings_detection.txt
- ChemInf/smi2atom.txt
- ChemInf/smilin.txt
- ChemInf/sort_matrix.txt
- ChemInf/sort_numarray.txt
- ChemInf/stereocenters_detection.txt
- ChemInf/swap_numarray.txt
- ChemInf/swap_numbers.txt
- ChemInf/symmetry_detection.txt
- ChemInf/uniqueness_numarray.txt
- Smilin.sql
