# Supplementary material for: Atomic ring invariant and Modified CANON extended connectivity algorithm for symmetry perception in molecular graphs and rigorous canonicalization of SMILES
Source: J Cheminform. 2020 Aug 20;12:48. doi: 10.1186/s13321-020-00453-4 (PMC7439248; doi:10.1186/s13321-020-00453-4)
Supplement: Supplementary file 1 — Additional file 1. PL/SQL source codes of the described algorithms. [file 13321_2020_453_MOESM1_ESM.zip › ChemInf/aromatißity_detection.txt]

create or replace procedure aromaticity_detection (atoms in out Cheminf.atoms, bonds in out Cheminf.bonds, map in matrix)
deterministic parallel_enable is
  sp2atoms numarray := numarray();
  i binary_integer;
  f binary_integer;
  s integer;
begin

  for i in 1..atoms.count loop

    sp2atoms.extend; sp2atoms(i) := 0;

    if atoms(i).aromaticity = 1 then sp2atoms(i) := 1; end if;

    if atoms(i).aromaticity = 0 and atoms(i).ring_membership > 0
       and (atoms(i).ring_size in (5, 6, 7) or atoms(i).max_bonds_ringsize in (5, 6, 7))
       and (
        (atoms(i).number = 6 and atoms(i).organogen = 1) -- C
        or
        (atoms(i).number = 6 and atoms(i).charge = 1 and atoms(i).hcount = 0) -- [C+]
        or
        (atoms(i).number = 6 and atoms(i).charge = -1 and atoms(i).hcount = 0) -- [C-]
        or
        (atoms(i).number = 7 and atoms(i).organogen = 1) -- N
        or
        (atoms(i).number = 7 and atoms(i).charge = 1) -- [N+]
        or
        (atoms(i).number = 8 and atoms(i).charge = 1) -- [O+]
        or
        (atoms(i).number = 16 and atoms(i).charge = 1) -- [S+]
        or
        (atoms(i).number = 5 and atoms(i).organogen = 1) -- B
        or
        (atoms(i).number = 15 and atoms(i).organogen = 1) -- P
        or
        (atoms(i).number = 15 and atoms(i).charge = 1) -- [P+]
        or
        (atoms(i).number = 33 and atoms(i).charge = 0 and atoms(i).hcount = 0) -- As
        or
        (atoms(i).number = 34 and atoms(i).charge = 1) -- [Se+]
        or
        (atoms(i).number = 52 and atoms(i).charge = 1) -- [Te+]
        ) then

       s := 0;

       for j in 1..map(i).count loop

         if i in (bonds(map(i)(j)).atom1, bonds(map(i)(j)).atom2) and bonds(map(i)(j)).bondtype = 2 then s := s + 1; end if;

       end loop;

       if s = 1 then sp2atoms(i) := 1; end if;

    end if;

  end loop;

  for i in 1..atoms.count loop

    if sp2atoms(i) = 0 and atoms(i).aromaticity = 0 and atoms(i).ring_membership > 0
       and (atoms(i).ring_size in (5, 6, 7) or atoms(i).max_bonds_ringsize in (5, 6, 7))
       and (
        (atoms(i).number = 7 and atoms(i).organogen = 1) -- N
        or
        (atoms(i).number = 7 and atoms(i).charge = -1) -- [N-]
        or
        (atoms(i).number = 8 and atoms(i).organogen = 1) -- O
        or
        (atoms(i).number = 16 and atoms(i).organogen = 1) -- S
        or
        (atoms(i).number = 6 and atoms(i).charge = -1) -- [C-]
        or
        (atoms(i).number = 15 and atoms(i).organogen = 1) -- P
        or
        (atoms(i).number = 15 and atoms(i).charge = -1) -- [P-]
        or
        (atoms(i).number = 33 and atoms(i).charge = 0) -- [As]
        or
        (atoms(i).number = 34 and atoms(i).charge = 0) -- [Se]
        or
        (atoms(i).number = 52 and atoms(i).charge = 0) -- [Te]
        ) then

       s := 0;

       for j in 1..map(i).count loop

         if bonds(map(i)(j)).atom1 = i and bonds(map(i)(j)).bondtype = 1 then s := s + sp2atoms(bonds(map(i)(j)).atom2); end if;
         if bonds(map(i)(j)).atom2 = i and bonds(map(i)(j)).bondtype = 1 then s := s + sp2atoms(bonds(map(i)(j)).atom1); end if;

       end loop;

       if s >= 2 then sp2atoms(i) := 1; end if;

    end if;

  end loop;

  loop

    f := 0;

    for i in 1..atoms.count loop

      if sp2atoms(i) = 1 then

        s := 0;

        for j in 1..map(i).count loop

          if bonds(map(i)(j)).atom1 = i then s := s + sp2atoms(bonds(map(i)(j)).atom2); end if;
          if bonds(map(i)(j)).atom2 = i then s := s + sp2atoms(bonds(map(i)(j)).atom1); end if;

        end loop;

        if s < 2 then sp2atoms(i) := 0; f := 1; end if;

      end if;

    end loop;

    exit when f = 0;

  end loop;

  for i in 1..atoms.count loop

    if sp2atoms(i) = 1 then

       atoms(i).aromaticity := 1;

       for j in 1..map(i).count loop

         if bonds(map(i)(j)).atom1 = i and sp2atoms(bonds(map(i)(j)).atom2) = 1 and bonds(map(i)(j)).bondtype = 2
            then bonds(map(i)(j)).bondtype := 1;
         end if;

         if bonds(map(i)(j)).atom2 = i and sp2atoms(bonds(map(i)(j)).atom1) = 1 and bonds(map(i)(j)).bondtype = 2
            then bonds(map(i)(j)).bondtype := 1;
         end if;

       end loop;

    end if;

  end loop;

end;
