# Supplementary material for: Atomic ring invariant and Modified CANON extended connectivity algorithm for symmetry perception in molecular graphs and rigorous canonicalization of SMILES
Source: J Cheminform. 2020 Aug 20;12:48. doi: 10.1186/s13321-020-00453-4 (PMC7439248; doi:10.1186/s13321-020-00453-4)
Supplement: Supplementary file 1 — Additional file 1. PL/SQL source codes of the described algorithms. [file 13321_2020_453_MOESM1_ESM.zip › ChemInf/binary_search.txt]

create or replace function binary_search (a in number, x in numarray) return integer deterministic parallel_enable is
  l integer;
  r integer;
  m integer;
begin

  if a < x(1) or a > x(x.count) then return null; end if;

  l := 1; r := x.count;

  while l < r loop

    m := floor ((l+r)/2);

    if x(m) < a then l := m + 1;
                else r := m;
    end if;

  end loop;

  if x(r) = a then return r;
              else return null;
  end if;

end;
