# Supplementary material for: Atomic ring invariant and Modified CANON extended connectivity algorithm for symmetry perception in molecular graphs and rigorous canonicalization of SMILES
Source: J Cheminform. 2020 Aug 20;12:48. doi: 10.1186/s13321-020-00453-4 (PMC7439248; doi:10.1186/s13321-020-00453-4)
Supplement: Supplementary file 1 — Additional file 1. PL/SQL source codes of the described algorithms. [file 13321_2020_453_MOESM1_ESM.zip › ChemInf/cangen.txt]

create or replace function cangen (atoms in Cheminf.atoms, bonds in Cheminf.bonds, chimode in integer default (1)) return varchar2 deterministic parallel_enable is
  map matrix := matrix();
  rmap matrix := matrix();
  marked numarray := numarray();
  stack numarray := numarray();
  chords Cheminf.bonds := Cheminf.bonds();
  ring_closures numarray := numarray();
  stereocenters numarray := numarray();
  permutation numarray := numarray(null, null, null, null);
  initpos binary_integer;
  pos binary_integer;
  minrank binary_integer;
  minbond binary_integer;
  minpos binary_integer;
  branches binary_integer;
  st binary_integer;
  i binary_integer;
  j binary_integer;
  k binary_integer;
  m binary_integer;
  r binary_integer;
  f binary_integer;
  smi varchar2(1024);
begin

  map := map_count (atoms, bonds);
  chords := bonds;

  for i in 1..atoms.count loop

    if atoms(i).parity > 0 then
       stereocenters.extend; stereocenters(stereocenters.count) := i;
       stereocenters.extend(4);
    end if;

  end loop;

  i := 1;
  initpos := 0;

  while initpos = 0 and i <= atoms.count loop
    if atoms(i).rank = 1 then initpos := i; end if;
    i := i + 1;
  end loop;

  for i in 1..atoms.count loop marked.extend; marked(i) := 0; end loop;

  -- first DFS
  smi := '';
  pos := initpos;
  m := 0;

  loop

    if marked(pos) = 0 then
       smi := smi || atom2smi (atoms(pos), chimode);
       marked(pos) := 1; m := m + 1;
    end if;

    minrank := atoms.count + 1;
    branches := 0;

    for i in 1..map(pos).count loop

      if bonds(map(pos)(i)).atom1 = pos and marked(bonds(map(pos)(i)).atom2) = 0 then

         branches := branches + 1;

         if atoms(bonds(map(pos)(i)).atom2).rank < minrank then
            minbond := map(pos)(i);
            minpos := bonds(minbond).atom2;
            minrank := atoms(bonds(minbond).atom2).rank;
         end if;

      end if;

      if bonds(map(pos)(i)).atom2 = pos and marked(bonds(map(pos)(i)).atom1) = 0 then

         branches := branches + 1;

         if atoms(bonds(map(pos)(i)).atom1).rank < minrank then
            minbond := map(pos)(i);
            minpos := bonds(minbond).atom1;
            minrank := atoms(bonds(minbond).atom1).rank;
         end if;

      end if;

    end loop;

    if branches > 1 then
       stack.extend; stack(stack.count) := pos;
       smi := smi || '(';
    end if;

    if branches >= 1 then

       case bonds(minbond).bondtype
         when 2 then smi := smi || '=';
         when 3 then smi := smi || '#';
         when 4 then smi := smi || '$';
         else null;
       end case;

       chords(minbond).bondtype := 0;

       pos := minpos;

    end if;

    if branches = 0 and stack.count > 0 then
       pos := stack(stack.count); stack.trim;
       smi := smi || ')';
       branches := 1;
    end if;

    if branches = 0 and stack.count = 0 then

       exit when m >= atoms.count;

       smi := smi || '.';

       minrank := atoms.count + 1;

       for i in 1..atoms.count loop

         if marked(i) = 0 and atoms(i).rank < minrank then pos := i; minrank := atoms(i).rank; end if;

       end loop;

    end if;

  end loop;

  k := 0;
  i := 1;

  while k = 0 and i <= chords.count loop

    if chords(i).bondtype > 0 then k := 1; end if;

    i := i + 1;

  end loop;

  -- if there are no chords of rings and stereocenters then return result
  if k = 0 and stereocenters.count = 0 then return smi; end if;

  smi := '';
  stack.trim(stack.count);
  rmap := map;

  for i in 1..atoms.count loop marked(i) := 0; end loop;

  -- second DFS
  pos := initpos;
  m := 0;

  loop

    if marked(pos) = 0 then
       smi := smi || atom2smi (atoms(pos), chimode);
       marked(pos) := 1; m := m + 1;

      for i in 1..stereocenters.count/5 loop

        for j in 1..map(stereocenters(5*i-4)).count loop

          if pos in (bonds(map(stereocenters(5*i-4))(j)).atom1, bonds(map(stereocenters(5*i-4))(j)).atom2)
             and pos <> stereocenters(5*i-4) and chords(map(stereocenters(5*i-4))(j)).bondtype = 0 then

             f := 0; k := 3;
             while f = 0 and k >= 0 loop
               if stereocenters(5*i-k) is null then f := k; end if;
               k := k - 1;
             end loop;

             stereocenters(5*i-f) := pos;

          end if;

        end loop;

      end loop;

      st := 0;

      if atoms(pos).parity > 0 then
         i := 1;
         while st = 0 and i <= stereocenters.count/5 loop
           if stereocenters(5*i-4) = pos then st := i; end if;
           i := i + 1;
         end loop;
      end if;

      if st > 0 and atoms(pos).hcount = 1 then

          f := 0; k := 3;
          while f = 0 and k >= 0 loop
            if stereocenters(5*st-k) is null then f := k; end if;
            k := k - 1;
          end loop;

          stereocenters(5*st-f) := 0;

      end if;

      if st > 0 and ((atoms(pos).number = 16 and atoms(pos).valence = 4 and atoms(pos).degree <= 3)
                      or (atoms(pos).number = 15 and atoms(pos).valence = 3 and atoms(pos).degree <= 3))
         then

          f := 0; k := 3;
          while f = 0 and k >= 0 loop
            if stereocenters(5*st-k) is null then f := k; end if;
            k := k - 1;
          end loop;

          stereocenters(5*st-f) := -1;

      end if;

    end if;

    loop

      minbond := 0;
      minrank := atoms.count + 1;

      for j in 1..rmap(pos).count loop

        if rmap(pos)(j) > 0 and bonds(rmap(pos)(j)).atom1 = pos
           and chords(rmap(pos)(j)).bondtype > 0 and atoms(bonds(rmap(pos)(j)).atom2).rank < minrank then

           minbond := rmap(pos)(j);
           minpos := bonds(minbond).atom2;
           minrank := atoms(bonds(minbond).atom2).rank;

        end if;

        if rmap(pos)(j) > 0 and bonds(rmap(pos)(j)).atom2 = pos
           and chords(rmap(pos)(j)).bondtype > 0 and atoms(bonds(rmap(pos)(j)).atom1).rank < minrank then

           minbond := rmap(pos)(j);
           minpos := bonds(minbond).atom1;
           minrank := atoms(bonds(minbond).atom1).rank;

        end if;

      end loop;

      if minbond > 0 then

         r := 0;
         j := 1;

         while r = 0 and j <= ring_closures.count loop
 
           if ring_closures(j) = minpos and ring_closures(j+1) = pos
              then r := (j + 1)/2;
           end if;

           j := j + 2;

         end loop;

         if r = 0 then
            ring_closures.extend; ring_closures(ring_closures.count) := pos;
            ring_closures.extend; ring_closures(ring_closures.count) := minpos;
            r := ring_closures.count/2;
         end if;

         case bonds(minbond).bondtype
           when 2 then smi := smi || '=';
           when 3 then smi := smi || '#';
           when 4 then smi := smi || '$';
           else null;
         end case;

         case length (to_char (r))
           when 1 then smi := smi || to_char (r);
           when 2 then smi := smi || '%' || to_char (r);
           else smi := smi || '%(' || to_char (r) || ')';
         end case;

         for j in 1..rmap(pos).count loop

           if rmap(pos)(j) = minbond then rmap(pos)(j) := 0; end if;

         end loop;

         if st > 0 then

            f := 0; k := 3;
            while f = 0 and k >= 0 loop
              if stereocenters(5*st-k) is null then f := k; end if;
              k := k - 1;
            end loop;

            stereocenters(5*st-f) := minpos;

         end if;

        else exit;

      end if;

    end loop;

    minrank := atoms.count + 1;
    branches := 0;

    for i in 1..map(pos).count loop

      if bonds(map(pos)(i)).atom1 = pos and rmap(pos)(i) > 0 and marked(bonds(map(pos)(i)).atom2) = 0 then

         branches := branches + 1;

         if atoms(bonds(map(pos)(i)).atom2).rank < minrank then
            minbond := map(pos)(i);
            minpos := bonds(minbond).atom2;
            minrank := atoms(bonds(minbond).atom2).rank;
         end if;

      end if;

      if bonds(map(pos)(i)).atom2 = pos and rmap(pos)(i) > 0 and marked(bonds(map(pos)(i)).atom1) = 0 then

         branches := branches + 1;

         if atoms(bonds(map(pos)(i)).atom1).rank < minrank then
            minbond := map(pos)(i);
            minpos := bonds(minbond).atom1;
            minrank := atoms(bonds(minbond).atom1).rank;
         end if;

      end if;

    end loop;

    if branches > 1 then
       stack.extend; stack(stack.count) := pos;
       smi := smi || '(';
    end if;

    if branches >= 1 then

       case bonds(minbond).bondtype
         when 2 then smi := smi || '=';
         when 3 then smi := smi || '#';
         when 4 then smi := smi || '$';
         else null;
       end case;

       pos := minpos;

    end if;

    if branches = 0 and stack.count > 0 then
       pos := stack(stack.count); stack.trim;
       smi := smi || ')';
       branches := 1;
    end if;

    if branches = 0 and stack.count = 0 then

       exit when m >= atoms.count;

       smi := smi || '.';

       minrank := atoms.count + 1;

       for i in 1..atoms.count loop

         if marked(i) = 0 and atoms(i).rank < minrank then pos := i; minrank := atoms(i).rank; end if;

       end loop;

    end if;

  end loop;

  -- if chimode = 0 or there are no stereocenters then return result
  if chimode = 0 or stereocenters.count = 0 then return smi; end if;

  smi := '';
  stack.trim(stack.count);
  rmap := map;
  ring_closures.trim(ring_closures.count);

  for i in 1..atoms.count loop marked(i) := 0; end loop;

  -- if stereocenters exist then third DFS
  pos := initpos;
  m := 0;

  loop

    if marked(pos) = 0 then
       if atoms(pos).parity = 0
          then smi := smi || atom2smi (atoms(pos));
          else k := 0; i := 1;
               while k = 0 and i <= stereocenters.count/5 loop
                 if stereocenters(5*i-4) = pos then k := i; end if;
                 i := i + 1;
               end loop;
               permutation := numarray(stereocenters(5*k-3), stereocenters(5*k-2), stereocenters(5*k-1), stereocenters(5*k));
               smi := smi || atom2smi (atoms(pos), permutation_class_TH (permutation));
       end if;
       marked(pos) := 1; m := m + 1;
    end if;

    loop

      minbond := 0;
      minrank := atoms.count + 1;

      for j in 1..rmap(pos).count loop

        if rmap(pos)(j) > 0 and bonds(rmap(pos)(j)).atom1 = pos
           and chords(rmap(pos)(j)).bondtype > 0 and atoms(bonds(rmap(pos)(j)).atom2).rank < minrank then

           minbond := rmap(pos)(j);
           minpos := bonds(minbond).atom2;
           minrank := atoms(bonds(minbond).atom2).rank;

        end if;

        if rmap(pos)(j) > 0 and bonds(rmap(pos)(j)).atom2 = pos
           and chords(rmap(pos)(j)).bondtype > 0 and atoms(bonds(rmap(pos)(j)).atom1).rank < minrank then

           minbond := rmap(pos)(j);
           minpos := bonds(minbond).atom1;
           minrank := atoms(bonds(minbond).atom1).rank;

        end if;

      end loop;

      if minbond > 0 then

         r := 0;
         j := 1;

         while r = 0 and j <= ring_closures.count loop
 
           if ring_closures(j) = minpos and ring_closures(j+1) = pos
              then r := (j + 1)/2;
           end if;

           j := j + 2;

         end loop;

         if r = 0 then
            ring_closures.extend; ring_closures(ring_closures.count) := pos;
            ring_closures.extend; ring_closures(ring_closures.count) := minpos;
            r := ring_closures.count/2;
         end if;

         case bonds(minbond).bondtype
           when 2 then smi := smi || '=';
           when 3 then smi := smi || '#';
           when 4 then smi := smi || '$';
           else null;
         end case;

         case length (to_char (r))
           when 1 then smi := smi || to_char (r);
           when 2 then smi := smi || '%' || to_char (r);
           else smi := smi || '%(' || to_char (r) || ')';
         end case;

         for j in 1..rmap(pos).count loop

           if rmap(pos)(j) = minbond then rmap(pos)(j) := 0; end if;

         end loop;

        else exit;

      end if;

    end loop;

    minrank := atoms.count + 1;
    branches := 0;

    for i in 1..map(pos).count loop

      if bonds(map(pos)(i)).atom1 = pos and rmap(pos)(i) > 0 and marked(bonds(map(pos)(i)).atom2) = 0 then

         branches := branches + 1;

         if atoms(bonds(map(pos)(i)).atom2).rank < minrank then
            minbond := map(pos)(i);
            minpos := bonds(minbond).atom2;
            minrank := atoms(bonds(minbond).atom2).rank;
         end if;

      end if;

      if bonds(map(pos)(i)).atom2 = pos and rmap(pos)(i) > 0 and marked(bonds(map(pos)(i)).atom1) = 0 then

         branches := branches + 1;

         if atoms(bonds(map(pos)(i)).atom1).rank < minrank then
            minbond := map(pos)(i);
            minpos := bonds(minbond).atom1;
            minrank := atoms(bonds(minbond).atom1).rank;
         end if;

      end if;

    end loop;

    if branches > 1 then
       stack.extend; stack(stack.count) := pos;
       smi := smi || '(';
    end if;

    if branches >= 1 then

       case bonds(minbond).bondtype
         when 2 then smi := smi || '=';
         when 3 then smi := smi || '#';
         when 4 then smi := smi || '$';
         else null;
       end case;

       pos := minpos;

    end if;

    if branches = 0 and stack.count > 0 then
       pos := stack(stack.count); stack.trim;
       smi := smi || ')';
       branches := 1;
    end if;

    if branches = 0 and stack.count = 0 then

       exit when m >= atoms.count;

       smi := smi || '.';

       minrank := atoms.count + 1;

       for i in 1..atoms.count loop

         if marked(i) = 0 and atoms(i).rank < minrank then pos := i; minrank := atoms(i).rank; end if;

       end loop;

    end if;

  end loop;

  return smi;

end;
