# Supplementary material for: Atomic ring invariant and Modified CANON extended connectivity algorithm for symmetry perception in molecular graphs and rigorous canonicalization of SMILES
Source: J Cheminform. 2020 Aug 20;12:48. doi: 10.1186/s13321-020-00453-4 (PMC7439248; doi:10.1186/s13321-020-00453-4)
Supplement: Supplementary file 1 — Additional file 1. PL/SQL source codes of the described algorithms. [file 13321_2020_453_MOESM1_ESM.zip › ChemInf/canon.txt]

create or replace procedure canon (atoms in out Cheminf.atoms, bonds in Cheminf.bonds, map in matrix, dist out integer)
deterministic parallel_enable is
  k binary_integer;
  ranks numarray := numarray();
  prev_ranks numarray := numarray();
  prevdist integer;
begin

  -- Modified CANON Algorithm

  for i in 1..atoms.count loop ranks.extend; ranks(ranks.count) := atoms(i).rank; end loop;

  rank_numarray (ranks, dist); prevdist := dist - 1;

  while dist < atoms.count and dist > prevdist loop

    prev_ranks := ranks; prevdist := dist;

    for i in 1..atoms.count loop

      ranks(i) := prime (ranks(i)); ranks(i) := ranks(i) * ranks(i); ranks(i) := ranks(i) * ranks(i); ranks(i) := ranks(i) * ranks(i);

      for j in 1..map(i).count loop

        if bonds(map(i)(j)).atom1 = i then k := bonds(map(i)(j)).atom2;
                                      else k := bonds(map(i)(j)).atom1;
        end if;

        case bonds(map(i)(j)).bondtype
          when 1 then ranks(i) := ranks(i) * prime (prev_ranks(k));
          when 2 then ranks(i) := ranks(i) * prime (prev_ranks(k)) * prime (prev_ranks(k));
          when 3 then ranks(i) := ranks(i) * prime (prev_ranks(k)) * prime (prev_ranks(k)) * prime (prev_ranks(k));
          when 4 then ranks(i) := ranks(i) * prime (prev_ranks(k)) * prime (prev_ranks(k)) * prime (prev_ranks(k)) * prime (prev_ranks(k));
          else null;
        end case;

      end loop;

    end loop;

    rank_numarray (ranks, dist);

  end loop;

  for i in 1..atoms.count loop atoms(i).rank := ranks(i); end loop;

end;
