# Supplementary material for: Atomic ring invariant and Modified CANON extended connectivity algorithm for symmetry perception in molecular graphs and rigorous canonicalization of SMILES
Source: J Cheminform. 2020 Aug 20;12:48. doi: 10.1186/s13321-020-00453-4 (PMC7439248; doi:10.1186/s13321-020-00453-4)
Supplement: Supplementary file 1 — Additional file 1. PL/SQL source codes of the described algorithms. [file 13321_2020_453_MOESM1_ESM.zip › ChemInf/canonsmi.txt]

create or replace function canonsmi (pSmi in varchar2, chimode in integer default (1)) return varchar2
deterministic parallel_enable is
  atoms Cheminf.atoms := Cheminf.atoms();
  bonds Cheminf.bonds := Cheminf.bonds();
  map matrix := matrix();
  ranks matrix := matrix();
  dist numarray := numarray();
  i binary_integer;
  j binary_integer;
  k binary_integer;
  part binary_integer;
  prevpart binary_integer;
  d binary_integer;
  r binary_integer;
  tiedrank binary_integer;
  smi varchar2(1024);
  minsmi varchar2(1024);
begin

  smilin (pSmi, atoms, bonds);

  d := atoms(1).rank;

  for i in 2..atoms.count loop

    if atoms(i).rank > d then d := atoms(i).rank; end if;

  end loop;

  if d = atoms.count then return cangen (atoms, bonds, chimode); end if;

  map := map_count (atoms, bonds);

  ranks.extend; ranks(1) := numarray();
  for i in 1..atoms.count loop ranks(1).extend; ranks(1)(i) := atoms(i).rank; end loop;
  dist.extend; dist(1) := d; part := 1; prevpart := 1;

  loop

    for i in prevpart..ranks.count loop

      if dist(i) < atoms.count then

         r := dist(i); tiedrank := 0;

         while tiedrank = 0 and r > 0 loop

           j := 1; k := 0;

           while k <= 1 and j <= atoms.count loop

             if ranks(i)(j) = r then k := k + 1; end if;

             if k = 2 and atoms(j).ring_connectivity > 0 then tiedrank := r; end if;

             j := j + 1;

           end loop;

           r := r - 1;

         end loop;

         if tiedrank > 0 then

            for j in 1..atoms.count loop

              if ranks(i)(j) = tiedrank then

                 ranks.extend; ranks(ranks.count) := numarray(); dist.extend;

                 -- Breaking Ties
                 for k in 1..atoms.count loop ranks(ranks.count).extend; ranks(ranks.count)(k) := 2 * ranks(i)(k); end loop;
                 ranks(ranks.count)(j) := ranks(ranks.count)(j) - 1;

                 for k in 1..atoms.count loop atoms(k).rank := ranks(ranks.count)(k); end loop;
                 canon (atoms, bonds, map, dist(dist.count));
                 for k in 1..atoms.count loop ranks(ranks.count)(k) := atoms(k).rank; end loop;

              end if;

            end loop;

         end if;

      end if;

    end loop;

    if ranks.count = part then exit;
                          else prevpart := part + 1; part := ranks.count;
    end if;

  end loop;

  minsmi := cangen (atoms, bonds, chimode);

  -- CCAP - Canonical Code Generation by Automorphism Permutation
  for i in prevpart..ranks.count-1 loop

    for j in 1..atoms.count loop atoms(j).rank := ranks(i)(j); end loop;

    smi := cangen (atoms, bonds, chimode);

    if smi < minsmi then minsmi := smi; end if;

  end loop;

  return minsmi;

exception when others then return null;
end;
