# Supplementary material for: Atomic ring invariant and Modified CANON extended connectivity algorithm for symmetry perception in molecular graphs and rigorous canonicalization of SMILES
Source: J Cheminform. 2020 Aug 20;12:48. doi: 10.1186/s13321-020-00453-4 (PMC7439248; doi:10.1186/s13321-020-00453-4)
Supplement: Supplementary file 1 — Additional file 1. PL/SQL source codes of the described algorithms. [file 13321_2020_453_MOESM1_ESM.zip › ChemInf/ChemInf.txt]

create or replace package ChemInf authid definer is

  type atom is record -- properties of the atom
  (-- local properties of atom:
   number integer,
   mass integer,
   charge integer,
   organogen integer,
   class integer,
   rank integer,
   -- properties of neighborhood of the atom:
   degree integer, -- explicit connections
   hcount integer, -- implicit hydrogens
   total_hcount integer, -- attached hydrogens
   connectivity integer, -- total connections
   valence integer, -- total bond order
   -- nonlocal properties of the atom:
   ring_connectivity integer, -- total ring connections
   ring_membership integer,
   ring_size integer,
   max_bonds_ringsize integer,
   aromaticity integer,
   distance_inv integer,
   symmetry_class integer,
   stereocenter integer,
   parity integer,
   chirality integer
   );

  type atoms is table of atom;

  type bond is record
  (atom1 integer,
   atom2 integer,
   bondtype integer,
   ring_membership integer,
   ring_size integer
  );

  type bonds is table of bond;

  type numarray is table of number;
  type matrix is table of numarray;

  function instr_count (str in varchar2, substr in varchar2) return integer;
  function power (x in number, n in binary_integer) return number;
  function prime (n in integer) return integer;

  procedure swap_numbers (x in out number, y in out number);
  procedure sort_numarray (x in out numarray);
  function binary_search (a in number, x in numarray) return integer;
  procedure rank_numarray (x in out numarray, highest_rank out integer);
  function uniqueness_numarray (x in numarray) return binary_integer;

  function lexcompare (x in numarray, y in numarray) return binary_integer;
  procedure swap_numarray (x in out numarray, y in out numarray);
  procedure sort_matrix (x in out matrix);
  function binary_search_matrix (a in numarray, x in matrix) return integer;
  function rank_matrix (x in matrix) return numarray;

  function smi2atom (atomsymbol in varchar2) return atom;
  function atom2smi (atom in atom, chimode in integer) return varchar2;

  function map_count (atoms in atoms, bonds in bonds) return matrix;
  procedure rings_detection (atoms in out atoms, bonds in out bonds, map in matrix);
  procedure aromaticity_detection (atoms in out atoms, bonds in out bonds, map in matrix);
  function initrank (atom in atom) return number;
  function distance_inv_count (atoms in atoms, bonds in bonds, n in integer, map in matrix) return integer;
  function chiralatoms_count (atoms in atoms) return integer;
  procedure canon (ranks in out numarray, bonds in numarray, map in matrix, bt in integer);
  procedure symmetry_detection (atoms in out atoms, bonds in bonds, map in matrix);
  function permutation_class_TH (permutation in numarray) return integer;
  procedure stereocenters_detection (atoms in out atoms, bonds in bonds, map in matrix);

  procedure smilin (smiles in varchar2, atoms out atoms, bonds out bonds);
  function cangen (atoms in atoms, bonds in bonds) return varchar2;
  function canonsmi (pSmi in varchar2, chimode in integer) return varchar2;

end ChemInf;
