# Supplementary material for: Atomic ring invariant and Modified CANON extended connectivity algorithm for symmetry perception in molecular graphs and rigorous canonicalization of SMILES
Source: J Cheminform. 2020 Aug 20;12:48. doi: 10.1186/s13321-020-00453-4 (PMC7439248; doi:10.1186/s13321-020-00453-4)
Supplement: Supplementary file 1 — Additional file 1. PL/SQL source codes of the described algorithms. [file 13321_2020_453_MOESM1_ESM.zip › ChemInf/chiralatoms_count.txt]

create or replace function chiralatoms_count (atoms in Cheminf.atoms) return integer deterministic parallel_enable is
  n integer := 0;
begin

  for i in 1..atoms.count loop n := n + sign (atoms(i).parity); end loop;

  return n;

end;
