# Supplementary material for: Atomic ring invariant and Modified CANON extended connectivity algorithm for symmetry perception in molecular graphs and rigorous canonicalization of SMILES
Source: J Cheminform. 2020 Aug 20;12:48. doi: 10.1186/s13321-020-00453-4 (PMC7439248; doi:10.1186/s13321-020-00453-4)
Supplement: Supplementary file 1 — Additional file 1. PL/SQL source codes of the described algorithms. [file 13321_2020_453_MOESM1_ESM.zip › ChemInf/distance_inv_count.txt]

create or replace function distance_inv_count (atoms in Cheminf.atoms, bonds in Cheminf.bonds, n in integer, map in matrix) return integer
deterministic parallel_enable is
  d integer;
  s integer := 0;
  marked numarray := numarray();
  queue numarray := numarray();
  startpos binary_integer;
  pos binary_integer;
begin

  if atoms(n).ring_connectivity = 0 then return 1; end if;

  for i in 1..atoms.count loop marked.extend; marked(i) := 0; end loop;
  marked(n) := 1;

  queue.extend(2);
  queue(1) := n;
  queue(2) := 0;
  startpos := 1;
  d := 0;

  while startpos <= queue.count loop

    pos := queue(startpos);
    startpos := startpos + 1;

    if pos = 0 then
       queue.extend; queue(queue.count) := 0;
       d := d + 1;
       pos := queue(startpos);
       startpos := startpos + 1;
    end if;

    exit when pos = 0;

    s := s + power (10, d);

    for j in 1..map(pos).count loop

      if bonds(map(pos)(j)).atom1 = pos and bonds(map(pos)(j)).ring_membership > 0 and marked(bonds(map(pos)(j)).atom2) = 0 then

         queue.extend; queue(queue.count) := bonds(map(pos)(j)).atom2; marked(bonds(map(pos)(j)).atom2) := 1;

      end if;

      if bonds(map(pos)(j)).atom2 = pos and bonds(map(pos)(j)).ring_membership > 0 and marked(bonds(map(pos)(j)).atom1) = 0 then

         queue.extend; queue(queue.count) := bonds(map(pos)(j)).atom1; marked(bonds(map(pos)(j)).atom1) := 1;

      end if;

    end loop;

  end loop;

  return (s-1)/10;

end;
