# Supplementary material for: Atomic ring invariant and Modified CANON extended connectivity algorithm for symmetry perception in molecular graphs and rigorous canonicalization of SMILES
Source: J Cheminform. 2020 Aug 20;12:48. doi: 10.1186/s13321-020-00453-4 (PMC7439248; doi:10.1186/s13321-020-00453-4)
Supplement: Supplementary file 1 — Additional file 1. PL/SQL source codes of the described algorithms. [file 13321_2020_453_MOESM1_ESM.zip › ChemInf/initrank.txt]

create or replace function initrank (atom in Cheminf.atom) return number deterministic parallel_enable is
  atomic_vector varchar2(13);
  signcharge char(1);
begin

  if atom.charge >= 0 then signcharge := '0';
                      else signcharge := '1';
  end if;

  atomic_vector := to_char (atom.degree) || lpad (to_char (atom.number), 3, '0') || to_char (atom.hcount) || signcharge ||
  to_char (abs (atom.charge)) || to_char (atom.connectivity) || to_char (atom.valence) || lpad (to_char (nvl (atom.mass, 0)), 3, '0')
  || to_char (atom.chirality);

  return to_number (atomic_vector);

end;
