# Supplementary material for: Atomic ring invariant and Modified CANON extended connectivity algorithm for symmetry perception in molecular graphs and rigorous canonicalization of SMILES
Source: J Cheminform. 2020 Aug 20;12:48. doi: 10.1186/s13321-020-00453-4 (PMC7439248; doi:10.1186/s13321-020-00453-4)
Supplement: Supplementary file 1 — Additional file 1. PL/SQL source codes of the described algorithms. [file 13321_2020_453_MOESM1_ESM.zip › ChemInf/instr_count.txt]

create or replace function instr_count (str in varchar2, substr in varchar2) return integer deterministic parallel_enable is
  n integer := 0;
  pos integer;
begin

  pos := instr (str, substr);

  while pos > 0 loop
        pos := instr (str, substr, pos + 1);
        n := n + 1;
  end loop;

  return n;

end;
