# Supplementary material for: Atomic ring invariant and Modified CANON extended connectivity algorithm for symmetry perception in molecular graphs and rigorous canonicalization of SMILES
Source: J Cheminform. 2020 Aug 20;12:48. doi: 10.1186/s13321-020-00453-4 (PMC7439248; doi:10.1186/s13321-020-00453-4)
Supplement: Supplementary file 1 — Additional file 1. PL/SQL source codes of the described algorithms. [file 13321_2020_453_MOESM1_ESM.zip › ChemInf/lexcompare.txt]

create or replace function lexcompare (x in numarray, y in numarray) return binary_integer deterministic parallel_enable is
  n binary_integer;
begin

  -- Result: 1 - (x < y), 0 - (x = y), -1 - (x > y)

  if x.count = 0 and y.count = 0 then return 0; end if;
  if x.count <= y.count then n := x.count; else n := y.count; end if;

  for i in 1..n loop

    if x(i) < y(i) then return 1; end if;
    if x(i) > y(i) then return -1; end if;

    if x(i) is null and y(i) is not null then return -1; end if;
    if x(i) is not null and y(i) is null then return 1; end if;

  end loop;

  if x.count < y.count then return 1; end if;
  if x.count > y.count then return -1; end if;

  return 0;

end;
