# Supplementary material for: Atomic ring invariant and Modified CANON extended connectivity algorithm for symmetry perception in molecular graphs and rigorous canonicalization of SMILES
Source: J Cheminform. 2020 Aug 20;12:48. doi: 10.1186/s13321-020-00453-4 (PMC7439248; doi:10.1186/s13321-020-00453-4)
Supplement: Supplementary file 1 — Additional file 1. PL/SQL source codes of the described algorithms. [file 13321_2020_453_MOESM1_ESM.zip › ChemInf/map_count.txt]

create or replace function map_count (atoms in Cheminf.atoms, bonds in Cheminf.bonds) return matrix deterministic parallel_enable is
  map matrix := matrix();
begin

  for i in 1..atoms.count loop map.extend; map(i) := numarray(); end loop;

  for i in 1..bonds.count loop

    if bonds(i).bondtype > 0 then
       map(bonds(i).atom1).extend; map(bonds(i).atom1)(map(bonds(i).atom1).count) := i;
       map(bonds(i).atom2).extend; map(bonds(i).atom2)(map(bonds(i).atom2).count) := i;
    end if;

  end loop;

  return map;

end;
