# Supplementary material for: Atomic ring invariant and Modified CANON extended connectivity algorithm for symmetry perception in molecular graphs and rigorous canonicalization of SMILES
Source: J Cheminform. 2020 Aug 20;12:48. doi: 10.1186/s13321-020-00453-4 (PMC7439248; doi:10.1186/s13321-020-00453-4)
Supplement: Supplementary file 1 — Additional file 1. PL/SQL source codes of the described algorithms. [file 13321_2020_453_MOESM1_ESM.zip › ChemInf/permutation_class_TH.txt]

create or replace function permutation_class_TH (permutation in numarray) return integer deterministic parallel_enable is
  perm numarray := numarray();
  maxdist number;

  -- matrix of permutations for tetrahedral chirality TH

  -- equivalent permutations
  ord01 numarray := numarray(1, 2, 3, 4);
  ord02 numarray := numarray(1, 4, 2, 3);
  ord03 numarray := numarray(1, 3, 4, 2);
  ord04 numarray := numarray(2, 3, 1, 4);
  ord05 numarray := numarray(2, 4, 3, 1);
  ord06 numarray := numarray(2, 1, 4, 3);
  ord07 numarray := numarray(3, 1, 2, 4);
  ord08 numarray := numarray(3, 4, 1, 2);
  ord09 numarray := numarray(3, 2, 4, 1);
  ord10 numarray := numarray(4, 1, 3, 2);
  ord11 numarray := numarray(4, 2, 1, 3);
  ord12 numarray := numarray(4, 3, 2, 1);

  -- non-equivalent permutations
  ord13 numarray := numarray(1, 4, 3, 2);
  ord14 numarray := numarray(1, 3, 2, 4);
  ord15 numarray := numarray(1, 2, 4, 3);
  ord16 numarray := numarray(2, 1, 3, 4);
  ord17 numarray := numarray(2, 4, 1, 3);
  ord18 numarray := numarray(2, 3, 4, 1);
  ord19 numarray := numarray(3, 2, 1, 4);
  ord20 numarray := numarray(3, 4, 2, 1);
  ord21 numarray := numarray(3, 1, 4, 2);
  ord22 numarray := numarray(4, 1, 2, 3);
  ord23 numarray := numarray(4, 3, 1, 2);
  ord24 numarray := numarray(4, 2, 3, 1);

  ord matrix := matrix(ord01, ord02, ord03, ord04, ord05, ord06, ord07, ord08, ord09, ord10, ord11, ord12,
                       ord13, ord14, ord15, ord16, ord17, ord18, ord19, ord20, ord21, ord22, ord23, ord24);

begin

  perm := permutation;

  rank_numarray (perm, maxdist);

  for i in 1..24 loop

    if ord(i)(1) = perm(1) and ord(i)(2) = perm(2) and
       ord(i)(3) = perm(3) and ord(i)(4) = perm(4)
       then return ceil (i/12);
    end if;

  end loop;

  return 0;

end;
