# Supplementary material for: Atomic ring invariant and Modified CANON extended connectivity algorithm for symmetry perception in molecular graphs and rigorous canonicalization of SMILES
Source: J Cheminform. 2020 Aug 20;12:48. doi: 10.1186/s13321-020-00453-4 (PMC7439248; doi:10.1186/s13321-020-00453-4)
Supplement: Supplementary file 1 — Additional file 1. PL/SQL source codes of the described algorithms. [file 13321_2020_453_MOESM1_ESM.zip › ChemInf/power.txt]

create or replace function power (x in number, n in binary_integer) return number deterministic parallel_enable is
  p number;
  a number;
  m binary_integer;
begin

  if n < 0 then return null; end if;
  if n = 0 then return 1; end if;

  p := 1; a := x; m := n;

  while m > 0 loop

    if mod (m, 2) = 0

       then a := a * a; m := m / 2;

       else p := p * a; m := m - 1;

    end if;

  end loop;

  return p;

end;
