# Supplementary material for: Atomic ring invariant and Modified CANON extended connectivity algorithm for symmetry perception in molecular graphs and rigorous canonicalization of SMILES
Source: J Cheminform. 2020 Aug 20;12:48. doi: 10.1186/s13321-020-00453-4 (PMC7439248; doi:10.1186/s13321-020-00453-4)
Supplement: Supplementary file 1 — Additional file 1. PL/SQL source codes of the described algorithms. [file 13321_2020_453_MOESM1_ESM.zip › ChemInf/rank_matrix.txt]

create or replace function rank_matrix (x in matrix) return numarray deterministic parallel_enable is
  y matrix := matrix();
  d matrix := matrix();
  r numarray := numarray();
begin

  y := x;

  sort_matrix (y);

  d.extend; d(1) := y(1);

  for i in 2..y.count loop

    if lexcompare (y(i), d(d.count)) = -1 then d.extend; d(d.count) := y(i); end if;

  end loop;

  for i in 1..x.count loop

    r.extend;

    r(i) := binary_search_matrix (x(i), d);

  end loop;

  return r;

end;
