# Supplementary material for: Atomic ring invariant and Modified CANON extended connectivity algorithm for symmetry perception in molecular graphs and rigorous canonicalization of SMILES
Source: J Cheminform. 2020 Aug 20;12:48. doi: 10.1186/s13321-020-00453-4 (PMC7439248; doi:10.1186/s13321-020-00453-4)
Supplement: Supplementary file 1 — Additional file 1. PL/SQL source codes of the described algorithms. [file 13321_2020_453_MOESM1_ESM.zip › ChemInf/readme.txt]

Supplementary files for the manuscript submitted to the Journal of Cheminformatics:

Atomic Ring Invariant and Modified CANON Extended Connectivity Algorithm for Symmetry Perception in Molecular Graphs
and Rigorous Canonicalization of SMILES.

Dr. Dmytro Krotko, Enamine Ltd., 2020. E-mail: d.krotko@gmail.com

PL/SQL source codes for the SMILES parsing and the calculation of the local and nonlocal atomic invariants (smilin.txt),
the Modified CANON algorithm (canon.txt), the deep-first traversal of the molecular graph (cangen.txt) and the Breaking
Ties and the selection of the lexicographically minimal canonical SMILES (canonsmi.txt) are available.

All types, procedures and functions must be compiled in the order in which they are ordered in the package description
file ChemInf.txt.
