# Supplementary material for: Atomic ring invariant and Modified CANON extended connectivity algorithm for symmetry perception in molecular graphs and rigorous canonicalization of SMILES
Source: J Cheminform. 2020 Aug 20;12:48. doi: 10.1186/s13321-020-00453-4 (PMC7439248; doi:10.1186/s13321-020-00453-4)
Supplement: Supplementary file 1 — Additional file 1. PL/SQL source codes of the described algorithms. [file 13321_2020_453_MOESM1_ESM.zip › ChemInf/rings_detection.txt]

create or replace procedure rings_detection (atoms in out Cheminf.atoms, bonds in out Cheminf.bonds, map in matrix)
deterministic parallel_enable is
  f binary_integer;
  n integer;
  b integer;
  marked numarray := numarray();
  queue numarray := numarray();
  startpos binary_integer;
  pos binary_integer;
begin

  -- Pruning
  for i in 1..atoms.count loop

    if atoms(i).degree >= 2 then atoms(i).ring_membership := 1;
                            else atoms(i).ring_membership := 0;
    end if;

  end loop;

  loop

    f := 0;

    for i in 1..atoms.count loop

      if atoms(i).ring_membership = 1 then

         n := 0;

         for j in 1..map(i).count loop

           if bonds(map(i)(j)).atom1 = i then n := n + atoms(bonds(map(i)(j)).atom2).ring_membership;
                                         else n := n + atoms(bonds(map(i)(j)).atom1).ring_membership;
           end if;

         end loop;

         if n < 2 then atoms(i).ring_membership := 0; f := 1; end if;

      end if;

    end loop;

    exit when f = 0;

  end loop;

  for i in 1..atoms.count loop marked.extend; end loop;

  for i in 1..bonds.count loop

    bonds(i).ring_membership := 0;

    if atoms(bonds(i).atom1).ring_membership = 1 and atoms(bonds(i).atom2).ring_membership = 1 and bonds(i).bondtype > 0 then

       b := bonds(i).bondtype; bonds(i).bondtype := 0;

       for j in 1..atoms.count loop marked(j) := 0; end loop;

       queue.trim(queue.count);
       queue.extend(2);
       queue(1) := bonds(i).atom1;
       queue(2) := 0;
       startpos := 1;

       n := 1;

       -- Breadth-First Search
       while startpos <= queue.count loop

         pos := queue(startpos);
         startpos := startpos + 1;

         if pos = 0 then
            queue.extend; queue(queue.count) := 0;
            n := n + 1;
            pos := queue(startpos);
            startpos := startpos + 1;
         end if;

         exit when pos = bonds(i).atom2 or pos = 0;

         marked(pos) := 1;

         for j in 1..map(pos).count loop

           if bonds(map(pos)(j)).atom1 = pos and atoms(bonds(map(pos)(j)).atom2).ring_membership = 1
              and bonds(map(pos)(j)).bondtype > 0 and marked(bonds(map(pos)(j)).atom2) = 0 then

              queue.extend; queue(queue.count) := bonds(map(pos)(j)).atom2;

           end if;

           if bonds(map(pos)(j)).atom2 = pos and atoms(bonds(map(pos)(j)).atom1).ring_membership = 1
              and bonds(map(pos)(j)).bondtype > 0 and marked(bonds(map(pos)(j)).atom1) = 0 then

              queue.extend; queue(queue.count) := bonds(map(pos)(j)).atom1;

           end if;

         end loop;

       end loop;

       if pos = bonds(i).atom2 then bonds(i).ring_membership := 1; bonds(i).ring_size := n; end if;

       bonds(i).bondtype := b;

    end if;

  end loop;

  for i in 1..atoms.count loop

    atoms(i).ring_connectivity := 0;
    atoms(i).max_bonds_ringsize := 0;

    if atoms(i).ring_membership = 1 then

       n := atoms.count + 1;

       for j in 1..map(i).count loop

         atoms(i).ring_connectivity := atoms(i).ring_connectivity + sign (bonds(map(i)(j)).ring_membership);

         if bonds(map(i)(j)).ring_size < n then n := bonds(map(i)(j)).ring_size; end if;
         if bonds(map(i)(j)).ring_size > atoms(i).max_bonds_ringsize then atoms(i).max_bonds_ringsize := bonds(map(i)(j)).ring_size; end if;

       end loop;

       if n <= atoms.count then atoms(i).ring_size := n; end if;

       atoms(i).ring_membership := sign (atoms(i).ring_connectivity);

    end if;

  end loop;

end;
