# Supplementary material for: Atomic ring invariant and Modified CANON extended connectivity algorithm for symmetry perception in molecular graphs and rigorous canonicalization of SMILES
Source: J Cheminform. 2020 Aug 20;12:48. doi: 10.1186/s13321-020-00453-4 (PMC7439248; doi:10.1186/s13321-020-00453-4)
Supplement: Supplementary file 1 — Additional file 1. PL/SQL source codes of the described algorithms. [file 13321_2020_453_MOESM1_ESM.zip › ChemInf/smi2atom.txt]

create or replace function smi2atom (atomsymbol in varchar2) return ChemInf.atom deterministic parallel_enable is
  s varchar2(16);
  isotope varchar2(3) := '';
  i binary_integer;
  m binary_integer;
  atom ChemInf.atom;
begin

  atom.charge := 0;
  atom.hcount := 0;
  atom.aromaticity := 0;
  atom.parity := 0;
  atom.organogen := 0;

  case atomsymbol
    when 'C' then atom.number := 6;
    when 'c' then atom.number := 6; atom.aromaticity := 1;
    when 'N' then atom.number := 7;
    when 'n' then atom.number := 7; atom.aromaticity := 1;
    when '[nH]' then atom.number := 7; atom.aromaticity := 1; atom.hcount := 1;
    when 'O' then atom.number := 8;
    when 'o' then atom.number := 8; atom.aromaticity := 1;
    when 'S' then atom.number := 16;
    when 's' then atom.number := 16; atom.aromaticity := 1;
    when 'F' then atom.number := 9;
    when 'Cl' then atom.number := 17;
    when 'Br' then atom.number := 35;
    when 'I' then atom.number := 53;
    when 'H' then atom.number := 1;
    when 'D' then atom.number := 1; atom.mass := 2;
    when 'T' then atom.number := 1; atom.mass := 3;
    when 'B' then atom.number := 5;
    when 'b' then atom.number := 5; atom.aromaticity := 1;
    when 'P' then atom.number := 15;
    when 'p' then atom.number := 15; atom.aromaticity := 1;
    when '*' then atom.number := 0; atom.aromaticity := 1;
    else null;
  end case;

  if atom.number is not null then atom.organogen := 1; return atom; end if;

  s := atomsymbol;

  m := instr (s, ':');
  if m > 0 then
     atom.class := to_number (substr (s, m+1, length(s)-m-1));
     s := substr (s, 1, m-1) || ']';
  end if;

  if regexp_like (s, '\[[0-9]') then
    i := 2;
    isotope := '';
    while i <= length (s) and substr (s, i, 1) between '0' and '9' loop
      isotope := isotope || substr (s, i, 1);
      i := i + 1;
    end loop;
    s := '[' || substr (s, i);
  end if;

  if isotope is not null then atom.mass := to_number (isotope); end if;

  s := replace (s, '++', '+2');

  if substr (s, 1, 1) = '[' and instr (s, '+') > 0 then
    m := instr (s, '+');
    if substr (s, m+1, 1) between '0' and '9'
       then atom.charge := to_number (substr (s, m+1, 1));
            s := substr (s, 1, m-1) || substr (s, m+2);
       else atom.charge := 1;
            s := substr (s, 1, m-1) || substr (s, m+1);
    end if;
  end if;

  s := replace (s, '--', '-2');

  if substr (s, 1, 1) = '[' and instr (s, '-') > 0 then
    m := instr (s, '-');
    if substr (s, m+1, 1) between '0' and '9'
       then atom.charge := - to_number (substr (s, m+1, 1));
            s := substr (s, 1, m-1) || substr (s, m+2);
       else atom.charge := -1;
            s := substr (s, 1, m-1) || substr (s, m+1);
    end if;
  end if;

  atom.parity := instr_count (s, '@');
  s := replace (s, '@');

  if substr (s, 1, 1) = '[' and instr (s, 'H') > 0 and s <> '[H]' then

    m := instr (s, 'H', 1, instr_count (s, 'H'));

    if substr (s, m+1, 1) between '0' and '9'
       then atom.hcount := to_number (substr (s, m+1, 1));
            s := substr (s, 1, m-1) || substr (s, m+2);
    end if;

    if substr (s, m+1, 1) in ('+', '-', ']')
       then atom.hcount := 1;
            s := substr (s, 1, m-1) || substr (s, m+1);
    end if;

  end if;

  case s
    when '[*]' then atom.number := 0; atom.aromaticity := 1;
    when '[H]' then atom.number := 1;
    when '[He]' then atom.number := 2;
    when '[Li]' then atom.number := 3;
    when '[Be]' then atom.number := 4;
    when '[B]' then atom.number := 5;
    when '[b]' then atom.number := 5; atom.aromaticity := 1;
    when '[C]' then atom.number := 6;
    when '[c]' then atom.number := 6; atom.aromaticity := 1;
    when '[N]' then atom.number := 7;
    when '[n]' then atom.number := 7; atom.aromaticity := 1;
    when '[O]' then atom.number := 8;
    when '[o]' then atom.number := 8; atom.aromaticity := 1;
    when '[F]' then atom.number := 9;
    when '[Ne]' then atom.number := 10;
    when '[Na]' then atom.number := 11;
    when '[Mg]' then atom.number := 12;
    when '[Al]' then atom.number := 13;
    when '[Si]' then atom.number := 14;
    when '[P]' then atom.number := 15;
    when '[p]' then atom.number := 15; atom.aromaticity := 1;
    when '[S]' then atom.number := 16;
    when '[s]' then atom.number := 16; atom.aromaticity := 1;
    when '[Cl]' then atom.number := 17;
    when '[Ar]' then atom.number := 18;
    when '[K]' then atom.number := 19;
    when '[Ca]' then atom.number := 20;
    when '[Sc]' then atom.number := 21;
    when '[Ti]' then atom.number := 22;
    when '[V]' then atom.number := 23;
    when '[Cr]' then atom.number := 24;
    when '[Mn]' then atom.number := 25;
    when '[Fe]' then atom.number := 26;
    when '[Co]' then atom.number := 27;
    when '[Ni]' then atom.number := 28;
    when '[Cu]' then atom.number := 29;
    when '[Zn]' then atom.number := 30;
    when '[Ga]' then atom.number := 31;
    when '[Ge]' then atom.number := 32;
    when '[As]' then atom.number := 33;
    when '[as]' then atom.number := 33; atom.aromaticity := 1;
    when '[Se]' then atom.number := 34;
    when '[se]' then atom.number := 34; atom.aromaticity := 1;
    when '[Br]' then atom.number := 35;
    when '[Kr]' then atom.number := 36;
    when '[Rb]' then atom.number := 37;
    when '[Sr]' then atom.number := 38;
    when '[Y]' then atom.number := 39;
    when '[Zr]' then atom.number := 40;
    when '[Nb]' then atom.number := 41;
    when '[Mo]' then atom.number := 42;
    when '[Tc]' then atom.number := 43;
    when '[Ru]' then atom.number := 44;
    when '[Rh]' then atom.number := 45;
    when '[Pd]' then atom.number := 46;
    when '[Ag]' then atom.number := 47;
    when '[Cd]' then atom.number := 48;
    when '[In]' then atom.number := 49;
    when '[Sn]' then atom.number := 50;
    when '[Sb]' then atom.number := 51;
    when '[Te]' then atom.number := 52;
    when '[te]' then atom.number := 52; atom.aromaticity := 1;
    when '[I]' then atom.number := 53;
    when '[Xe]' then atom.number := 54;
    when '[Cs]' then atom.number := 55;
    when '[Ba]' then atom.number := 56;
    when '[La]' then atom.number := 57;
    when '[Ce]' then atom.number := 58;
    when '[Pr]' then atom.number := 59;
    when '[Nd]' then atom.number := 60;
    when '[Pm]' then atom.number := 61;
    when '[Sm]' then atom.number := 62;
    when '[Eu]' then atom.number := 63;
    when '[Gd]' then atom.number := 64;
    when '[Tb]' then atom.number := 65;
    when '[Dy]' then atom.number := 66;
    when '[Ho]' then atom.number := 67;
    when '[Er]' then atom.number := 68;
    when '[Tm]' then atom.number := 69;
    when '[Yb]' then atom.number := 70;
    when '[Lu]' then atom.number := 71;
    when '[Hf]' then atom.number := 72;
    when '[Ta]' then atom.number := 73;
    when '[W]' then atom.number := 74;
    when '[Re]' then atom.number := 75;
    when '[Os]' then atom.number := 76;
    when '[Ir]' then atom.number := 77;
    when '[Pt]' then atom.number := 78;
    when '[Au]' then atom.number := 79;
    when '[Hg]' then atom.number := 80;
    when '[Tl]' then atom.number := 81;
    when '[Pb]' then atom.number := 82;
    when '[Bi]' then atom.number := 83;
    when '[Po]' then atom.number := 84;
    when '[At]' then atom.number := 85;
    when '[Rn]' then atom.number := 86;
    when '[Fr]' then atom.number := 87;
    when '[Ra]' then atom.number := 88;
    when '[Ac]' then atom.number := 89;
    when '[Th]' then atom.number := 90;
    when '[Pa]' then atom.number := 91;
    when '[U]' then atom.number := 92;
    when '[Np]' then atom.number := 93;
    when '[Pu]' then atom.number := 94;
    when '[Am]' then atom.number := 95;
    when '[Cm]' then atom.number := 96;
    when '[Bk]' then atom.number := 97;
    when '[Cf]' then atom.number := 98;
    when '[Es]' then atom.number := 99;
    when '[Fm]' then atom.number := 100;
    when '[Md]' then atom.number := 101;
    when '[No]' then atom.number := 102;
    when '[Lr]' then atom.number := 103;
    when '[Rf]' then atom.number := 104;
    when '[Db]' then atom.number := 105;
    when '[Sg]' then atom.number := 106;
    when '[Bh]' then atom.number := 107;
    when '[Hs]' then atom.number := 108;
    when '[Mt]' then atom.number := 109;
    when '[Ds]' then atom.number := 110;
    when '[Rg]' then atom.number := 111;
    when '[Cn]' then atom.number := 112;
    when '[Fl]' then atom.number := 113;
    when '[Lv]' then atom.number := 114;
  end case;

  return atom;

end;
