# Supplementary material for: Atomic ring invariant and Modified CANON extended connectivity algorithm for symmetry perception in molecular graphs and rigorous canonicalization of SMILES
Source: J Cheminform. 2020 Aug 20;12:48. doi: 10.1186/s13321-020-00453-4 (PMC7439248; doi:10.1186/s13321-020-00453-4)
Supplement: Supplementary file 1 — Additional file 1. PL/SQL source codes of the described algorithms. [file 13321_2020_453_MOESM1_ESM.zip › ChemInf/smilin.txt]

create or replace procedure smilin (smiles in varchar2, atoms out Cheminf.atoms, bonds out Cheminf.bonds) deterministic parallel_enable is
  smi varchar2(1024);
  s varchar2(16);
  i binary_integer;
  j binary_integer;
  k binary_integer;
  n binary_integer;
  m binary_integer;
  f binary_integer;
  p binary_integer;
  r binary_integer;
  st binary_integer;
  c binary_integer;
  a varchar2(16);
  bondtype integer;
  degree integer := 0;
  expl_valence integer := 0;
  stack numarray := numarray();
  ringlist numarray := numarray();
  stereocenters numarray := numarray();
  permutation numarray := numarray(null, null, null, null);
  tbonds Cheminf.bonds := Cheminf.bonds();
  map matrix := matrix();
begin

  smi := smiles;

  m := instr (smi, ' ');

  if m > 0 then smi := substr (smi, 1, m-1); end if; -- space termination

  m := instr (smi, chr (9));

  if m > 0 then smi := substr (smi, 1, m-1); end if; -- tab termination

  atoms := Cheminf.atoms();

  -- first parsing for atoms only
  n := 0;
  i := 1;

  while i <= length (smi) loop

    f := 0;

    s := substr (smi, i, 2);

    if s in ('Cl', 'Br')
       then f := 1; a := s; i := i + 1; n := n + 1;
       else s := substr (s, 1, 1);
    end if;

    if f = 0 and s in ('C', 'c', 'N', 'n', 'O', 'o', 'S', 's', 'F', 'I', 'H', 'D', 'T', 'B', 'b', 'P', 'p', '*')
       then f := 1; a := s; n := n + 1;
    end if;

    if f = 0 and s = '[' then

       j := instr (smi, ']', i);

       if j > 0 then
          f := 1;
          a := substr (smi, i, j-i+1);
          i := j;
          n := n + 1;
       end if;

    end if;

    if f = 1 then atoms.extend; atoms(atoms.count) := smi2atom (a); end if;

    if f = 1 and atoms(atoms.count).parity > 0 then
       stereocenters.extend; stereocenters(stereocenters.count) := n;
       stereocenters.extend(4);
    end if;

    i := i + 1;

  end loop;

  bonds := Cheminf.bonds();

  -- second parsing for bonds
  n := 0;
  i := 1;

  while i <= length (smi) loop

    f := 0;

    s := substr (smi, i, 2);

    if s in ('Cl', 'Br')
       then f := 1; a := s; i := i + 1; n := n + 1;
       else s := substr (s, 1, 1);
    end if;

    if f = 0 and s in ('C', 'c', 'N', 'n', 'O', 'o', 'S', 's', 'F', 'I', 'H', 'D', 'T', 'B', 'b', 'P', 'p', '*')
       then f := 1; a := s; n := n + 1;
    end if;

    if f = 0 and s = '[' then

       j := instr (smi, ']', i);

       if j > 0 then
          f := 1;
          a := substr (smi, i, j-i+1);
          i := j;
          n := n + 1;
       end if;

    end if;

    p := n;

    while i <= length (smi) loop

      i := i + 1; s := substr (smi, i, 1);

      m := p + 1;
      r := 0;

      while s = ')' loop
        n := stack(stack.count); stack.trim;
        i := i + 1; s := substr (smi, i, 1);
      end loop;

      if s = '(' then
         stack.extend; stack(stack.count) := n;
         i := i + 1; s := substr (smi, i, 1);
      end if;

      f := 0;

      case s
        when '-' then bondtype := 1; f := 1;
        when '=' then bondtype := 2; f := 1;
        when '#' then bondtype := 3; f := 1;
        when '$' then bondtype := 4; f := 1;
        when ':' then bondtype := 1; f := 1;
        when '/' then bondtype := 1; f := 1;
        when '\' then bondtype := 1; f := 1;
        when '.' then bondtype := 0; f := 1;
        else bondtype := 1;
      end case;

      if f = 1 then i := i + 1; s := substr (smi, i, 1); end if;

      if (s between '0' and '9') or s = '%' then

        if s = '%' then
           i := i + 1; s := substr (smi, i, 1);
           if s between '0' and '9' then s := substr (smi, i, 2); i := i + 1;
           elsif s = '(' then
             while i <= length (smi) loop i := i + 1; s := s || substr (smi, i, 1); exit when substr (smi, i, 1) = ')'; end loop;
             s := replace (substr (s, 2), ')');
           end if;
        end if;

        j := 1;

        while r = 0 and j <= ringlist.count/3 loop

          if ringlist(3*j-2) = to_number (s) then m := ringlist(3*j-1); r := ringlist(3*j); ringlist(3*j-2) := null; end if;
          j := j + 1;

        end loop;

        if r > 0

           then bonds(r).atom2 := n;

                if bondtype > bonds(r).bondtype then bonds(r).bondtype := bondtype; end if;

           else ringlist.extend; ringlist(ringlist.count) := to_number (s);
                ringlist.extend; ringlist(ringlist.count) := n;
                ringlist.extend; ringlist(ringlist.count) := bonds.count + 1;
                m := null;

        end if;

      end if;

      if nvl (m, 0) <= atoms.count and bondtype > 0 and r = 0 then
         bonds.extend;
         bonds(bonds.count).atom1 := n;
         bonds(bonds.count).atom2 := m;
         bonds(bonds.count).bondtype := bondtype;
      end if;

      if not ((substr (smi, i, 1) in ('(', ')', '-', '=', '#', '$', ':', '/', '\', '.', '%'))
               or (substr (smi, i, 1) between '0' and '9'))
         then exit;
      end if;

    end loop;

    n := p;

  end loop;

  for i in 1..atoms.count loop

    degree := 0;
    expl_valence := 0;

    for j in 1..bonds.count loop

      if i in (bonds(j).atom1, bonds(j).atom2) and bonds(j).bondtype > 0 then

         degree := degree + sign (bonds(j).bondtype);
         expl_valence := expl_valence + bonds(j).bondtype;

      end if;

    end loop;

    if atoms(i).organogen = 1 and atoms(i).number = 6 and atoms(i).aromaticity = 0 then -- C
       atoms(i).hcount := 4 - expl_valence;
    end if;

    if atoms(i).organogen = 1 and atoms(i).number = 6 and atoms(i).aromaticity = 1 then -- c
       atoms(i).hcount := 3 - expl_valence; atoms(i).valence := 4;
    end if;

    if atoms(i).organogen = 1 and atoms(i).number = 7 and atoms(i).aromaticity = 0 and expl_valence <= 3 then -- N
       atoms(i).hcount := 3 - expl_valence;
    end if;

    if atoms(i).organogen = 1 and atoms(i).number = 7 and atoms(i).aromaticity = 1 then -- n
       atoms(i).valence := 3;
    end if;

    if atoms(i).organogen = 1 and atoms(i).number = 8 and atoms(i).aromaticity = 0 then -- O
       atoms(i).hcount := 2 - expl_valence;
    end if;

    if atoms(i).organogen = 1 and atoms(i).number = 8 and atoms(i).aromaticity = 1 then -- o
       atoms(i).valence := 2;
    end if;

    if atoms(i).organogen = 1 and atoms(i).number = 16 and atoms(i).aromaticity = 0 and expl_valence <= 2 then -- S
       atoms(i).hcount := 2 - expl_valence;
    end if;

    if atoms(i).organogen = 1 and atoms(i).number = 16 and atoms(i).aromaticity = 0 and expl_valence in (3, 4) then -- S
       atoms(i).hcount := 4 - expl_valence;
    end if;

    if atoms(i).organogen = 1 and atoms(i).number = 16 and atoms(i).aromaticity = 0 and expl_valence in (5, 6) then -- S
       atoms(i).hcount := 6 - expl_valence;
    end if;

    if atoms(i).organogen = 1 and atoms(i).number = 16 and atoms(i).aromaticity = 1 then -- s
       atoms(i).valence := 2;
    end if;

    if atoms(i).organogen = 1 and atoms(i).number in (9, 17, 35, 53) then -- F, Cl, Br, I
       atoms(i).hcount := 1 - expl_valence;
    end if;

    if atoms(i).organogen = 1 and atoms(i).number = 5 and atoms(i).aromaticity = 0 then -- B
       atoms(i).hcount := 3 - expl_valence;
    end if;

    if atoms(i).organogen = 1 and atoms(i).number = 5 and atoms(i).aromaticity = 1 then -- b
       atoms(i).valence := 3;
    end if;

    if atoms(i).organogen = 1 and atoms(i).number = 15 and atoms(i).aromaticity = 0 and expl_valence <= 3 then -- P
       atoms(i).hcount := 3 - expl_valence;
    end if;

    if atoms(i).organogen = 1 and atoms(i).number = 15 and atoms(i).aromaticity = 0 and expl_valence > 3 then -- P
       atoms(i).hcount := 5 - expl_valence;
    end if;

    if atoms(i).organogen = 1 and atoms(i).number = 15 and atoms(i).aromaticity = 1 then -- p
       atoms(i).valence := 3;
    end if;

    if atoms(i).hcount < 0 then atoms(i).hcount := 0; end if;

    atoms(i).degree := degree;
    atoms(i).connectivity := atoms(i).degree + atoms(i).hcount;
    if atoms(i).valence is null then atoms(i).valence := expl_valence + atoms(i).hcount; end if;
    atoms(i).total_hcount := atoms(i).hcount;
    atoms(i).chirality := 0;

  end loop;

  for i in 1..bonds.count loop

    if atoms(bonds(i).atom1).number = 1 and bonds(i).bondtype > 0
       then atoms(bonds(i).atom2).total_hcount := atoms(bonds(i).atom2).total_hcount + 1;
    end if;

    if atoms(bonds(i).atom2).number = 1 and bonds(i).bondtype > 0
       then atoms(bonds(i).atom1).total_hcount := atoms(bonds(i).atom1).total_hcount + 1;
    end if;

  end loop;

  if stereocenters.count > 0 then -- third parsing for stereocenters

  ringlist.trim(ringlist.count);
  n := 0;
  i := 1;

  while i <= length (smi) loop

    f := 0;

    s := substr (smi, i, 2);

    if s in ('Cl', 'Br')
       then f := 1; a := s; i := i + 1; n := n + 1;
       else s := substr (s, 1, 1);
    end if;

    if f = 0 and s in ('C', 'c', 'N', 'n', 'O', 'o', 'S', 's', 'F', 'I', 'H', 'D', 'T', 'B', 'b', 'P', 'p', '*')
       then f := 1; a := s; n := n + 1;
    end if;

    if f = 0 and s = '[' then

       j := instr (smi, ']', i);

       if j > 0 then
          f := 1;
          a := substr (smi, i, j-i+1);
          i := j;
          n := n + 1;
       end if;

    end if;

    st := 0;

    if atoms(n).parity > 0 then
       j := 1;
       while st = 0 and j <= stereocenters.count/5 loop
         if stereocenters(5*j-4) = n then st := j; end if;
         j := j + 1;
       end loop;
    end if;

    if st > 0 and atoms(n).hcount >= 1 then
       c := 0; k := 3;
       while c = 0 and k >= 0 loop
         if stereocenters(5*st-k) is null then c := k; end if;
         k := k - 1;
       end loop;
       for j in 1..atoms(n).hcount loop stereocenters(5*st-c) := 0; c:= c - 1; end loop;
    end if;

    if st > 0
       and ((atoms(n).number = 16 and atoms(n).valence = 4 and atoms(n).degree <= 3)
             or (atoms(n).number = 15 and atoms(n).valence = 3 and atoms(n).degree <= 3))
       then
       c := 0; k := 3;
       while c = 0 and k >= 0 loop
         if stereocenters(5*st-k) is null then c := k; end if;
         k := k - 1;
       end loop;
       stereocenters(5*st-c) := -1; -- è çàíîñèì òóäà -1
    end if;

    p := n;

    while i <= length (smi) loop

      i := i + 1; s := substr (smi, i, 1);

      m := p + 1;
      r := 0;

      while s = ')' loop
        n := stack(stack.count); stack.trim;
        i := i + 1; s := substr (smi, i, 1);
      end loop;

      if s = '(' then
         stack.extend; stack(stack.count) := n;
         i := i + 1; s := substr (smi, i, 1);
      end if;

      f := 0;

      if s in ('-', '=', '#', '$', ':', '/', '\', '.') then f := 1; end if;

      if s = '.' then bondtype := 0; else bondtype := 1; end if;

      if f = 1 then i := i + 1; s := substr (smi, i, 1); end if;

      if (s between '0' and '9') or s = '%' then

        if s = '%' then
           i := i + 1; s := substr (smi, i, 1);
           if s between '0' and '9' then s := substr (smi, i, 2); i := i + 1;
           elsif s = '(' then
             while i <= length (smi) loop i := i + 1; s := s || substr (smi, i, 1); exit when substr (smi, i, 1) = ')'; end loop;
             s := replace (substr (s, 2), ')');
           end if;
        end if;

        j := 1;

        while r = 0 and j <= ringlist.count/3 loop

          if ringlist(3*j-2) = to_number (s) then m := ringlist(3*j-1); r := ringlist(3*j); ringlist(3*j-2) := null; end if;
          j := j + 1;

        end loop;

        if r > 0

           then tbonds(r).atom2 := n;

           else ringlist.extend; ringlist(ringlist.count) := to_number (s);
                ringlist.extend; ringlist(ringlist.count) := n;
                ringlist.extend; ringlist(ringlist.count) := tbonds.count + 1;
                m := null;

        end if;

      end if;

      if nvl (m, 0) <= atoms.count and bondtype > 0 and r = 0 then
         tbonds.extend;
         tbonds(tbonds.count).atom1 := n;
         tbonds(tbonds.count).atom2 := m;
         tbonds(tbonds.count).bondtype := bondtype;
      end if;

      if m is null then m := bonds(tbonds.count).atom2; end if;

      if atoms(n).parity > 0 and atoms.count > 1 and n in (bonds(tbonds.count).atom1, bonds(tbonds.count).atom2)
         and bonds(tbonds.count).bondtype > 0 and m <= atoms.count then
         st := 0; j := 1;
         while st = 0 and j <= stereocenters.count/5 loop
           if stereocenters(5*j-4) = n then st := j; end if;
           j := j + 1;
         end loop;
         c := 0; k := 3;
         while c = 0 and k >= 0 loop
           if stereocenters(5*st-k) is null then c := k; end if;
           k := k - 1;
         end loop;
         stereocenters(5*st-c) := m;
      end if;

      if m = p + 1 and m <= atoms.count and atoms(m).parity > 0 and bonds(tbonds.count).bondtype > 0 then
         st := 0; j := 1;
         while st = 0 and j <= stereocenters.count/5 loop
           if stereocenters(5*j-4) = m then st := j; end if;
           j := j + 1;
         end loop;
         c := 0; k := 3;
         while c = 0 and k >= 0 loop
           if stereocenters(5*st-k) is null then c := k; end if;
           k := k - 1;
         end loop;
         stereocenters(5*st-c) := n;
      end if;

      if not ((substr (smi, i, 1) in ('(', ')', '-', '=', '#', '$', ':', '/', '\', '.', '%'))
               or (substr (smi, i, 1) between '0' and '9'))
         then exit;
      end if;

    end loop;

    n := p;

  end loop;

  end if;

  -- Removing of explicit [H]
  i := 1;

  while i <= atoms.count loop

    f := 0;

    if atoms(i).number = 1 and atoms(i).degree = 1 and atoms(i).mass is null and atoms(i).charge = 0 then

       f := 1;

       m := 0; k := 0; j := 1;
       while k = 0 and j <= bonds.count loop
         if bonds(j).atom1 = i and bonds(j).bondtype = 1 then m := j; k := bonds(j).atom2; end if;
         if bonds(j).atom2 = i and bonds(j).bondtype = 1 then m := j; k := bonds(j).atom1; end if;
         j := j + 1;
       end loop;

       if atoms(k).number = 1 then f := 0; end if;

       if f = 1 then

          atoms(k).hcount := atoms(k).hcount + 1;
          atoms(k).degree := atoms(k).degree - 1;

          if atoms(k).parity > 0 then
             st := 0; j := 1;
             while st = 0 and j <= stereocenters.count/5 loop
               if stereocenters(5*j-4) = k then st := j; end if;
               j := j + 1;
             end loop;
             for j in reverse 0..3 loop
               if stereocenters(5*st-j) = i then stereocenters(5*st-j) := 0; end if;
             end loop;
          end if;

          if m > 0 then for j in m..bonds.count-1 loop bonds(j) := bonds(j+1); end loop; bonds.trim; end if;

          for j in i..atoms.count-1 loop atoms(j) := atoms(j+1); end loop; atoms.trim;

          for j in 1..bonds.count loop

            if bonds(j).atom1 > i then bonds(j).atom1 := bonds(j).atom1 - 1; end if;
            if bonds(j).atom2 > i then bonds(j).atom2 := bonds(j).atom2 - 1; end if;

          end loop;

          for j in 1..stereocenters.count loop

            if stereocenters(j) > i then stereocenters(j) := stereocenters(j) - 1; end if;

          end loop;

          i := i - 1;

       end if;

    end if;

    i := i + 1;

  end loop;

  for i in 1..stereocenters.count loop

    if stereocenters(i) is null then stereocenters(i) := -1; end if;

  end loop;

  map := map_count (atoms, bonds);

  rings_detection (atoms, bonds, map);

  aromaticity_detection (atoms, bonds, map);

  symmetry_detection (atoms, bonds, map);

  stereocenters_detection (atoms, bonds, map);

  if chiralatoms_count (atoms) = 1 then
     i := 1; while atoms(i).parity = 0 loop i := i + 1; end loop;
     if atoms(i).stereocenter = 0 then atoms(i).parity := 0; end if;
  end if;

  for i in 1..stereocenters.count/5 loop

    permutation.trim(permutation.count);

    for j in reverse 0..3 loop

      permutation.extend;

      if stereocenters(5*i-j) > 0 then permutation(permutation.count) := atoms(stereocenters(5*i-j)).symmetry_class;
                                  else permutation(permutation.count) := stereocenters(5*i-j);
      end if;

    end loop;

    case permutation_class_TH (permutation)
      when 1 then atoms(stereocenters(5*i-4)).chirality := atoms(stereocenters(5*i-4)).parity;
      when 2 then atoms(stereocenters(5*i-4)).chirality := 3 - atoms(stereocenters(5*i-4)).parity;
      when 0 then atoms(stereocenters(5*i-4)).chirality := 0;
    end case;

  end loop;

  n := 0;

  for i in 1..atoms.count loop

    if atoms(i).stereocenter = 1 and atoms(i).parity > 0 then n := n + 1; end if;

  end loop;

  if n > 0 and chiralatoms_count (atoms) >= 2 then

     for i in 1..atoms.count loop

       atoms(i).rank := initrank (atoms(i));

       for j in 1..map(i).count loop

         if bonds(map(i)(j)).ring_size > 0 then atoms(i).rank := atoms(i).rank * prime (bonds(map(i)(j)).ring_size); end if;

       end loop;

     end loop;

     canon (atoms, bonds, map, n);

  end if;

  for i in 1..stereocenters.count/5 loop

    permutation := numarray(stereocenters(5*i-3), stereocenters(5*i-2), stereocenters(5*i-1), stereocenters(5*i));

    p := permutation_class_TH (permutation);

    if p = 2 and atoms(stereocenters(5*i-4)).parity > 0 then atoms(stereocenters(5*i-4)).parity := 3 - atoms(stereocenters(5*i-4)).parity; end if;

  end loop;

end;
