# Supplementary material for: Atomic ring invariant and Modified CANON extended connectivity algorithm for symmetry perception in molecular graphs and rigorous canonicalization of SMILES
Source: J Cheminform. 2020 Aug 20;12:48. doi: 10.1186/s13321-020-00453-4 (PMC7439248; doi:10.1186/s13321-020-00453-4)
Supplement: Supplementary file 1 — Additional file 1. PL/SQL source codes of the described algorithms. [file 13321_2020_453_MOESM1_ESM.zip › ChemInf/sort_numarray.txt]

create or replace procedure sort_numarray (x in out numarray) deterministic parallel_enable is
  k binary_integer;
begin

  for i in 1..x.count-1 loop

    k := i;

    for j in i+1..x.count loop

      if x(j) < x(k) then k := j; end if;

    end loop;

    if k <> i then swap_numbers (x(i), x(k)); end if;

  end loop;

end;
