# Supplementary material for: Atomic ring invariant and Modified CANON extended connectivity algorithm for symmetry perception in molecular graphs and rigorous canonicalization of SMILES
Source: J Cheminform. 2020 Aug 20;12:48. doi: 10.1186/s13321-020-00453-4 (PMC7439248; doi:10.1186/s13321-020-00453-4)
Supplement: Supplementary file 1 — Additional file 1. PL/SQL source codes of the described algorithms. [file 13321_2020_453_MOESM1_ESM.zip › ChemInf/stereocenters_detection.txt]

create or replace procedure stereocenters_detection (atoms in out Cheminf.atoms, bonds in Cheminf.bonds, map in matrix)
deterministic parallel_enable is
  permutation numarray :=  numarray();
begin

  for i in 1..atoms.count loop

    atoms(i).stereocenter := 0;

    permutation.trim(permutation.count);

    if atoms(i).hcount = 1 then
       permutation.extend; permutation(permutation.count) := 0;
    end if;

    if atoms(i).number in (15, 16) and atoms(i).degree <= 3 then
       permutation.extend; permutation(permutation.count) := -1;
    end if;

    for j in 1..map(i).count loop

      permutation.extend;

      if bonds(map(i)(j)).atom1 = i then permutation(permutation.count) := atoms(bonds(map(i)(j)).atom2).symmetry_class;
                                    else permutation(permutation.count) := atoms(bonds(map(i)(j)).atom1).symmetry_class;
      end if;

    end loop;

    if permutation.count >= 4 then atoms(i).stereocenter := uniqueness_numarray (permutation); end if;

  end loop;

end;
