# Supplementary material for: Atomic ring invariant and Modified CANON extended connectivity algorithm for symmetry perception in molecular graphs and rigorous canonicalization of SMILES
Source: J Cheminform. 2020 Aug 20;12:48. doi: 10.1186/s13321-020-00453-4 (PMC7439248; doi:10.1186/s13321-020-00453-4)
Supplement: Supplementary file 1 — Additional file 1. PL/SQL source codes of the described algorithms. [file 13321_2020_453_MOESM1_ESM.zip › ChemInf/swap_numarray.txt]

create or replace procedure swap_numarray (x in out numarray, y in out numarray) deterministic parallel_enable is
  t numarray := numarray ();
begin

  t := x;

  if x.count > y.count then x.trim(y.count - x.count + 1); end if;
  if x.count < y.count then for i in x.count..y.count loop x.extend; end loop; end if;
  x := y;

  if y.count > t.count then y.trim(t.count - y.count + 1); end if;
  if y.count < t.count then for i in y.count..t.count loop y.extend; end loop; end if;
  y := t;

end;
