# Supplementary material for: Atomic ring invariant and Modified CANON extended connectivity algorithm for symmetry perception in molecular graphs and rigorous canonicalization of SMILES
Source: J Cheminform. 2020 Aug 20;12:48. doi: 10.1186/s13321-020-00453-4 (PMC7439248; doi:10.1186/s13321-020-00453-4)
Supplement: Supplementary file 1 — Additional file 1. PL/SQL source codes of the described algorithms. [file 13321_2020_453_MOESM1_ESM.zip › ChemInf/swap_numbers.txt]

create or replace procedure swap_numbers (x in out number, y in out number) deterministic parallel_enable is
  t number;
begin

  t := x;
  x := y;
  y := t;

end;
