# Supplementary material for: Atomic ring invariant and Modified CANON extended connectivity algorithm for symmetry perception in molecular graphs and rigorous canonicalization of SMILES
Source: J Cheminform. 2020 Aug 20;12:48. doi: 10.1186/s13321-020-00453-4 (PMC7439248; doi:10.1186/s13321-020-00453-4)
Supplement: Supplementary file 1 — Additional file 1. PL/SQL source codes of the described algorithms. [file 13321_2020_453_MOESM1_ESM.zip › ChemInf/symmetry_detection.txt]

create or replace procedure symmetry_detection (atoms in out Cheminf.atoms, bonds in Cheminf.bonds, map in matrix)
deterministic parallel_enable is
  ring_invariant integer;
  inv matrix := matrix();
  r numarray := numarray();
  dist integer;
begin

  for i in 1..atoms.count loop

    ring_invariant := 1;

    for j in 1..map(i).count loop

      if bonds(map(i)(j)).ring_size > 0 then ring_invariant := ring_invariant * prime (bonds(map(i)(j)).ring_size); end if;

    end loop;

    inv.extend; inv(i) := numarray (initrank (atoms(i)), ring_invariant, atoms(i).distance_inv);

  end loop;

  r := rank_matrix (inv);

  for i in 1..atoms.count loop atoms(i).rank := r(i); end loop;

  canon (atoms, bonds, map, dist);

  if dist < atoms.count then

     for i in 1..atoms.count loop

       atoms(i).distance_inv := nvl (atoms(i).distance_inv, distance_inv_count (atoms, bonds, i, map));

       inv(i)(3) := atoms(i).distance_inv;

     end loop;

     r := rank_matrix (inv);

     for i in 1..atoms.count loop atoms(i).rank := r(i); end loop;

     canon (atoms, bonds, map, dist);

  end if;

  for i in 1..atoms.count loop atoms(i).symmetry_class := atoms(i).rank; end loop;

end;
