# Supplementary material for: Atomic ring invariant and Modified CANON extended connectivity algorithm for symmetry perception in molecular graphs and rigorous canonicalization of SMILES
Source: J Cheminform. 2020 Aug 20;12:48. doi: 10.1186/s13321-020-00453-4 (PMC7439248; doi:10.1186/s13321-020-00453-4)
Supplement: Supplementary file 2 — Additional file 2. Testing results of the symmetry perception algorithm for test graphs. [file 13321_2020_453_MOESM2_ESM.xlsx]

## Sheet: Лист1
SMILES	VERTICES	RINGS	SYMMETRY_CLASSES	NAME
C	1	0	1
*	1	0	1
C1CC1	3	1	1	3-Cycle
C1CO1	3	1	2
C1CN1	3	1	2
C1CS1	3	1	2
C1C[Si]1	3	1	2
C1CP1	3	1	2
C1NN1	3	1	2
C1OS1	3	1	3
C1NP1	3	1	3
C1NO1	3	1	3
N1NN1	3	1	1
N1NO1	3	1	2
N1SS1	3	1	2
C1CCC1	4	1	1	4-Cycle
C1C2CC12	4	2	2	Diamond graph
C12C3C1C23	4	3	1	Tetrahedral graph
C1COC1	4	1	3
C1CNC1	4	1	3
C1CPC1	4	1	3
C1C[Si]C1	4	1	3
C1CSC1	4	1	3
C1[Si]C[Si]1	4	1	2
C1NCN1	4	1	2
C1SCS1	4	1	2
C1OCO1	4	1	2
C1CNN1	4	1	2
C1CSS1	4	1	2
C1NCS1	4	1	3
C1OCS1	4	1	3
C1PCS1	4	1	3
C1[Si]CS1	4	1	3
C1NCO1	4	1	3
B1CNC1	4	1	3
C1CPN1	4	1	4
C1CON1	4	1	4
C1CSO1	4	1	4
B1CCN1	4	1	4
C1CSN1	4	1	4
C1C[Si]O1	4	1	4
O1C2OC12	4	2	2
[H]1CNNN1	4	0	5
C1NNN1	4	1	3
C1NPN1	4	1	3
S1C2SN12	4	2	3
[Si]1[Si][Si][Si]1	4	1	1
N1ONO1	4	1	2
P1SPS1	4	1	2
N1[Si]N[Si]1	4	1	2
C1CCCC1	5	1	1	5-Cycle
C1CC12CC2	5	2	2	Butterfly graph
C1C2CC1C2	5	2	2
C1C2CCC12	5	2	3
C1C23CC13C2	5	3	2
C1C2C3C2C13	5	3	3
C12C3C4C1C234	5	4	2	4-Wheel graph
C12C34C5C13C254	5	5	2
C123C45C16C24C356	5	6	1	K(5) Complete graph
C1CC[Se]C1	5	1	3
B1CCCC1	5	1	3
C1CCPC1	5	1	3
C1CC[Si]C1	5	1	3
C1CCSC1	5	1	3
C1CCOC1	5	1	3
C1CCNC1	5	1	3
C1C2CC1O2	5	2	3
O1C2CCC12	5	2	3
C1C2CC1N2	5	2	3
C1CC12CO2	5	2	4
C1C2CNC12	5	2	5
C1C2COC12	5	2	5
C1C2CSC12	5	2	5
C1COCO1	5	1	3
C1C[Si][Si]C1	5	1	3
C1CPCP1	5	1	3
C1CNNC1	5	1	3
C1CSSC1	5	1	3
C1CSCS1	5	1	3
C1CNCN1	5	1	3
C1COSC1	5	1	5
C1CSCO1	5	1	5
C1CSCN1	5	1	5
C1CNSC1	5	1	5
C1CPCN1	5	1	5
C1COPC1	5	1	5
C1C[Si]CN1	5	1	5
C1CNOC1	5	1	5
C1COCN1	5	1	5
C1CN[Si]C1	5	1	5
C1CNPC1	5	1	5
C1C[Si]SC1	5	1	5
C1CO[Si]C1	5	1	5
B1CCCS1	5	1	5
C1CPCO1	5	1	5
B1CCNC1	5	1	5
B1CCCO1	5	1	5
C1C2NNC12	5	2	3
C1OC12CO2	5	2	3
C1CC12NN2	5	2	3
S1C2CNC12	5	2	5
C1CN[Si]N1	5	1	3
C1CONO1	5	1	3
C1C[Si]N[Si]1	5	1	3
C1C[Si]O[Si]1	5	1	3
C1CO[Si]O1	5	1	3
C1CSOS1	5	1	3
C1NNCP1	5	1	3
C1CNPN1	5	1	3
C1COPO1	5	1	3
C1COSO1	5	1	3
C1NCSS1	5	1	3
C1SCSS1	5	1	3
C1CSPS1	5	1	3
B1OCCO1	5	1	3
C1CNNN1	5	1	3
C1NCNN1	5	1	3
C1NNCO1	5	1	3
C1CNON1	5	1	3
C1CNSN1	5	1	3
C1NNCS1	5	1	3
C1NNC[Si]1	5	1	3
C1CN[Se]N1	5	1	3
B1NCCN1	5	1	3
C1CSSS1	5	1	3
C1O[Si]C[Si]1	5	1	5
C1CSPN1	5	1	5
C1CS[Si]N1	5	1	5
C1NPCO1	5	1	5
C1CO[Si]N1	5	1	5
C1NCPO1	5	1	5
B1COCO1	5	1	5
C1NOC[Si]1	5	1	5
C1NSCS1	5	1	5
C1COPN1	5	1	5
C1NOCS1	5	1	5
C1CSSN1	5	1	5
C1NCSO1	5	1	5
C1NCSN1	5	1	5
C1CSNN1	5	1	5
C1NOCO1	5	1	5
C1NCON1	5	1	5
C1NCPN1	5	1	5
C1CSSO1	5	1	5
C1NSCO1	5	1	5
C1COSN1	5	1	5
C1CSPO1	5	1	5
B1NCCO1	5	1	5
C1CONN1	5	1	5
C1CPNN1	5	1	5
B1C2NC1N2	5	2	3
N1C2COP12	5	2	5
O1C2COP12	5	2	5
C1NNNN1	5	1	3
B1CNBN1	5	1	5
C1NNNO1	5	1	5
C1NNPN1	5	1	5
B1NCNO1	5	1	5
C1NNSN1	5	1	5
C1NO[Si]N1	5	1	5
C1NOSN1	5	1	5
C1NNNS1	5	1	5
N1NNNN1	5	1	1
[Si]1[Si][Si][Si][Si]1	5	1	1
B1NNBS1	5	1	3
O1[Si]2O[Si]1O2	5	2	2
C1CCCCC1	6	1	1	6-Cycle
C1CC2CCC12	6	2	2
C1CC1C2CC2	6	2	2
C1C2CC1CC2	6	2	3
C1C2CCCC12	6	2	4
C1CCC12CC2	6	2	4
C1C2C1C3CC23	6	3	2
C1CC2C3C2C13	6	3	3
C1C2C3CC1C23	6	3	4
C12C3C1C4C2C34	6	4	1	G(3,1) Prism graph
C12C3C4C1C3C24	6	4	1	K(3,3) Utility graph
C1C23CC34CC124	6	4	2
C1CC23C4C2C143	6	4	3
C12C3C4C5C13C254	6	5	3
C1C23C4C35C2C145	6	5	4
C12C34C5C16C23C546	6	6	3
C123C45C16C37C24C567	6	7	1	Octahedral graph
B1CCCCC1	6	1	4
C1CCNCC1	6	1	4
C1CCSCC1	6	1	4
C1CCPCC1	6	1	4
C1CC[Si]CC1	6	1	4
C1CCOCC1	6	1	4
C1CC1N2CC2	6	2	4
C1C2CPCC12	6	2	4
C1OCC12CC2	6	2	4
N1C2CCCC12	6	2	4
C1C2NC1CC2	6	2	4
C1NCC12CC2	6	2	4
O1C2CCCC12	6	2	4
S1C2CCCC12	6	2	4
C1C2PC1CC2	6	2	4
C1CN2CCC12	6	2	4
C1C2CSCC12	6	2	4
C1C2COCC12	6	2	4
C1C2OC1CC2	6	2	4
C1C2CNCC12	6	2	4
C1SCC12CC2	6	2	4
B1C2CCCC12	6	2	4
C1C2CC1SC2	6	2	5
C1CCC12CS2	6	2	5
C1C2CC1PC2	6	2	5
C1C2CN1CC2	6	2	5
C1CCC12CN2	6	2	5
C1CNC12CC2	6	2	5
C1CCC12CO2	6	2	5
C1C2CC1OC2	6	2	5
C1CC1C2CO2	6	2	5
C1COC12CC2	6	2	5
C1C2CC1NC2	6	2	5
C1C2CCSC12	6	2	6
C1C2CCNC12	6	2	6
C1C2CCCN12	6	2	6
C1CC2NCC12	6	2	6
C1CC2OCC12	6	2	6
C1C2CCOC12	6	2	6
C1CC2SCC12	6	2	6
C1CSCCS1	6	1	2
B1CCBCC1	6	1	2
C1CNCCN1	6	1	2
C1COCCO1	6	1	2
C1CC[Si][Si]C1	6	1	3
C1CCSSC1	6	1	3
C1CCNNC1	6	1	3
C1COCCN1	6	1	4
C1CPCCN1	6	1	4
C1CSCCP1	6	1	4
C1C[Si]CCN1	6	1	4
C1C[Si]CCO1	6	1	4
C1CPCCO1	6	1	4
C1CSCSC1	6	1	4
C1CNCNC1	6	1	4
B1CC[Si]CC1	6	1	4
C1CSCCO1	6	1	4
C1CSCCN1	6	1	4
C1CPCPC1	6	1	4
C1COCOC1	6	1	4
C1CSCC[Si]1	6	1	4
C1CCPOC1	6	1	6
C1CCPNC1	6	1	6
C1CCSNC1	6	1	6
C1CNCSC1	6	1	6
B1CCCCN1	6	1	6
B1CCCCO1	6	1	6
C1COCSC1	6	1	6
C1CC[Si]OC1	6	1	6
C1CCONC1	6	1	6
C1CNCOC1	6	1	6
C1CNC[Si]C1	6	1	6
C1COC[Si]C1	6	1	6
C1CCSOC1	6	1	6
C1CNCPC1	6	1	6
C1SC1C2CS2	6	2	3
C1N2CN1CC2	6	2	3
C1NC2CNC12	6	2	3
C1OC1C2CO2	6	2	3
C1C2CC1NN2	6	2	3
C1N2CCCN12	6	2	4
O1C2CPCC12	6	2	4
N1C2OC1CC2	6	2	4
O1C2CNCC12	6	2	4
O1C2COCC12	6	2	4
N1C2COCC12	6	2	4
N1C2CNCC12	6	2	4
C1NC2NCC12	6	2	4
O1C2C[Si]CC12	6	2	4
C1C2OCOC12	6	2	4
C1C2SCSC12	6	2	4
O1C2CSCC12	6	2	4
S1C2COCC12	6	2	4
S1C2CSCC12	6	2	4
C1C2NCNC12	6	2	4
C1CCC12NN2	6	2	4
C1CC1C2NN2	6	2	4
C1C2CC1SN2	6	2	5
C1C2CC1ON2	6	2	5
C1SCC12CO2	6	2	5
C1OCC12CO2	6	2	5
C1SNC12CC2	6	2	5
C1CCC12OS2	6	2	5
C1NCC12CO2	6	2	5
C1C2CN1SC2	6	2	5
O1C2CCOC12	6	2	6
C1NC2COC12	6	2	6
C1C2NCOC12	6	2	6
C1C2CNNC12	6	2	6
C1C2CNOC12	6	2	6
O1C2CCCN12	6	2	6
O1C2CCSC12	6	2	6
C1NC2SCC12	6	2	6
C1C2SN1CC2	6	2	6
C1COC12CO2	6	2	6
C1C2NC1SC2	6	2	6
C1C2SC1NC2	6	2	6
O1C2CCNC12	6	2	6
C1C2BOCC12	6	2	6
C1C2CNSC12	6	2	6
C1C2COPC12	6	2	6
N1C2CCCN12	6	2	6
N1C2CCNC12	6	2	6
S1C2CCSC12	6	2	6
O1C2CC[Si]C12	6	2	6
N1NC2C3C2C13	6	3	3
C1NCNCN1	6	1	2
C1OCOCO1	6	1	2
C1[Si]C[Si]C[Si]1	6	1	2
C1SCSCS1	6	1	2
C1CONOC1	6	1	4
C1NCSCS1	6	1	4
C1NCOCO1	6	1	4
C1CNSNC1	6	1	4
C1NCSCN1	6	1	4
B1NCCCN1	6	1	4
C1CSSSC1	6	1	4
C1NCPCN1	6	1	4
C1OCSCS1	6	1	4
C1COSOC1	6	1	4
C1COPOC1	6	1	4
C1OCPCO1	6	1	4
C1CNONC1	6	1	4
B1OCCCO1	6	1	4
B1CCCBN1	6	1	4
C1C[Si]O[Si]C1	6	1	4
C1CSNSC1	6	1	4
C1NCOCN1	6	1	4
C1CNNNC1	6	1	4
C1CO[Si]OC1	6	1	4
C1CNPNC1	6	1	4
C1CNNSC1	6	1	6
C1CPNCN1	6	1	6
C1CNNOC1	6	1	6
C1CSOCS1	6	1	6
C1NCSCO1	6	1	6
C1CNSCN1	6	1	6
C1CONCN1	6	1	6
C1CNPCN1	6	1	6
B1CCNCN1	6	1	6
C1CNNCN1	6	1	6
B1CCCNN1	6	1	6
C1CSCNO1	6	1	6
C1COPCN1	6	1	6
C1CONPC1	6	1	6
C1CSCPO1	6	1	6
C1CSNCS1	6	1	6
C1CONSC1	6	1	6
C1CONCO1	6	1	6
C1COCNN1	6	1	6
C1CNOCN1	6	1	6
C1CSSCS1	6	1	6
C1COPCO1	6	1	6
B1CNCCN1	6	1	6
C1CSCNN1	6	1	6
C1CO[Si]CO1	6	1	6
C1CO[Si]CN1	6	1	6
C1CNPOC1	6	1	6
C1CSNCN1	6	1	6
C1COCSN1	6	1	6
C1CNSOC1	6	1	6
C1CSNCO1	6	1	6
C1CSCSN1	6	1	6
N1N2CCCN12	6	2	4
C1NCC12NN2	6	2	4
C1NC2NCN12	6	2	4
C1N2CNCN12	6	2	4
O1C2CNSC12	6	2	6
N1C2CNCN12	6	2	6
O1C2CNCN12	6	2	6
C1NNCNN1	6	1	2
C1SSCSS1	6	1	2
C1CNNNN1	6	1	3
C1CONNO1	6	1	3
C1OC[Si]O[Si]1	6	1	4
C1NC[Si]N[Si]1	6	1	4
C1NSNCO1	6	1	4
C1NC[Si]O[Si]1	6	1	4
B1NCNCN1	6	1	4
C1NCNSN1	6	1	4
C1NCNPN1	6	1	4
C1NCNNN1	6	1	4
C1OSCSO1	6	1	4
C1NNCSN1	6	1	6
C1NNCON1	6	1	6
C1NNCSO1	6	1	6
C1CSOSO1	6	1	6
C1CSNSN1	6	1	6
N1NC1C2NN2	6	2	2
C1N2SN1SC2	6	2	6
N1C2CNON12	6	2	6
S1C2NCSN12	6	2	6
C1OPOPO1	6	1	4
B1NCNBS1	6	1	4
C1NNNNN1	6	1	4
O1[Si]O[Si]O[Si]1	6	1	2
B1OBOBO1	6	1	2
N1ONONO1	6	1	2
B1NBNBN1	6	1	2
N1[Si]N[Si]N[Si]1	6	1	2
O1[Si][Si]O[Si][Si]1	6	1	2
N1PNPNP1	6	1	2
O1POPOP1	6	1	2
B1NBSBN1	6	1	4
C1CCCCCC1	7	1	1	7-Cycle
C1C2CCC1CC2	7	2	3
C(C1CC1)C2CC2	7	2	3
C1CCC12CCC2	7	2	3
C1C2CCCCC12	7	2	4
C1CC2CCCC12	7	2	4
C1C2CC1CCC2	7	2	4
C1CCCC12CC2	7	2	4
C1CC1C2CCC2	7	2	5
C1C23CC1(C2)CC3	7	3	3
C1C2CC3CC1C23	7	3	3
C1C2C3CC1CC23	7	3	3
C1C2(CC2)C13CC3	7	3	3
C1C2CC2C3CC13	7	3	4
C1C2C3CCC2C13	7	3	4
C1C2C1C3CC2C3	7	3	4
C1C23CC13CCC2	7	3	4
C1C2C3CCC3C12	7	3	4
C1CC2C3CCC123	7	3	4
C1CCC2C3C2C13	7	3	4
C1C2CCC3CC123	7	3	4
C1C2CC13CC3C2	7	3	6
C1C2C3C(CC2)C13	7	3	7
C1CCC2C3CC123	7	3	7
C1C2C3C2C4C3C14	7	4	3
C12C(C13C4C3C4)C2	7	4	3
C1C2C3CC4C1C234	7	4	3
C1C2C1C3C4C2C34	7	4	4
C1C2C3C4CC13C24	7	4	4
C1C2C3C4CC14C32	7	4	7
C12C3C1C4C5C4C235	7	5	3	Moser spindle graph
C12C3C4C5C6C1[C]23465	7	6	2
C12C34C5C6C5C24C163	7	6	3
C1CCCSCC1	7	1	4
C1CCC[Si]CC1	7	1	4
C1CCCPCC1	7	1	4
C1CCCOCC1	7	1	4
C1CCCNCC1	7	1	4
B1CCCCCC1	7	1	4
[Si](C1CC1)C2CC2	7	2	3
N1C2CCC1CC2	7	2	3
O(C1CC1)C2CC2	7	2	3
P(C1CC1)C2CC2	7	2	3
O1C2CCC1CC2	7	2	3
N(C1CC1)C2CC2	7	2	3
S(C1CC1)C2CC2	7	2	3
S1C2CCC1CC2	7	2	3
C1CC[N]12CCC2	7	2	3
O1C2CCCCC12	7	2	4
S1C2CCCCC12	7	2	4
C1C2CC1COC2	7	2	4
C1CC2COCC12	7	2	4
N1C2CCCCC12	7	2	4
C1C2CC1CNC2	7	2	4
C1CC2CSCC12	7	2	4
C1CC2CNCC12	7	2	4
C1C2CC1CSC2	7	2	4
C1C2CCN1CC2	7	2	5
C1C2OC1CCC2	7	2	5
C1C2NC1CCC2	7	2	5
C1CCC12CSC2	7	2	5
C1CCC12CNC2	7	2	5
C1CCCC12CS2	7	2	5
C1CC1C2CSC2	7	2	5
C1CCCC12CO2	7	2	5
C(C1CC1)N2CC2	7	2	5
C1CC1C2CNC2	7	2	5
C1CC1N2CCC2	7	2	5
C1CC1C2COC2	7	2	5
C1CCC12COC2	7	2	5
C1C2CN1CCC2	7	2	6
C1CNCC12CC2	7	2	6
C(C1CC1)C2CO2	7	2	6
C1CC1C2CCN2	7	2	6
C1CCC12CCS2	7	2	6
C1CCNC12CC2	7	2	6
C1C2CC1NCC2	7	2	6
C1C2CC1SCC2	7	2	6
C1OC1C2CCC2	7	2	6
C1COCC12CC2	7	2	6
C1CCOC12CC2	7	2	6
C1CCSC12CC2	7	2	6
C1C2CC1OCC2	7	2	6
C1CCC12CCO2	7	2	6
C1CC1C2CCO2	7	2	6
C1CSCC12CC2	7	2	6
C1CCC12CCN2	7	2	6
C1CC1C2CCS2	7	2	6
C1C2CCCOC12	7	2	7
C1C2CCC1NC2	7	2	7
C1CC2NCCC12	7	2	7
C1CC2OCCC12	7	2	7
C1NC2CCCC12	7	2	7
C1C2CCNCC12	7	2	7
C1C2CCC1OC2	7	2	7
C1OC2CCCC12	7	2	7
C1C2CCOCC12	7	2	7
C1C2CCC[Si]C12	7	2	7
C1C2CCCCN12	7	2	7
C1C2CCPCC12	7	2	7
C1CC2SCCC12	7	2	7
C1CN2CCCC12	7	2	7
C1C2CCSCC12	7	2	7
C1C2CCCSC12	7	2	7
C1C2CCC1SC2	7	2	7
C1SC2CCCC12	7	2	7
C1C2CCCNC12	7	2	7
C1C2C3CN1CC23	7	3	3
C1OCC2C3C2C13	7	3	4
O1C2C1C3CC2C3	7	3	4
N1C2CC2C3CC13	7	3	4
O1C2CC2C3CC13	7	3	4
C1C2C3CC1OC23	7	3	5
C1C23CC1(C2)NC3	7	3	5
C1C2C3CC1NC23	7	3	5
C1N2CC13CC3C2	7	3	6
C1C2CC2C3SC13	7	3	7
C1C2CC2C3OC13	7	3	7
C1C2C3CNC3C12	7	3	7
N1C2C3C2C4C3C14	7	4	3
O1C2C3C2C4C3C14	7	4	3
C12C3C4C5C6C1S23465	7	6	2
C1CSCCSC1	7	1	4
C1COCCOC1	7	1	4
C1CCOCOC1	7	1	4
C1CCNCNC1	7	1	4
C1CNCCNC1	7	1	4
C1CCSCSC1	7	1	4
C1CCNNCC1	7	1	4
C1CCSSCC1	7	1	4
C1CCNSCC1	7	1	7
C1COCCSC1	7	1	7
C1CNCCOC1	7	1	7
B1CCCCCO1	7	1	7
C1CCOCNC1	7	1	7
C1CNCCSC1	7	1	7
C1CCNOCC1	7	1	7
C1CC[Si]CNC1	7	1	7
C1CCOSCC1	7	1	7
C1CCSCOC1	7	1	7
C1CCSCNC1	7	1	7
C1CNCC[Si]C1	7	1	7
C1CCO[Si]CC1	7	1	7
C1CCOPCC1	7	1	7
C1NCC12CNC2	7	2	3
C1N2CCN1CC2	7	2	3
C1OCC12COC2	7	2	3
C1NNCC12CC2	7	2	4
C1C2CNNCC12	7	2	4
C1C2CCC1NN2	7	2	4
S1C2SC1CCC2	7	2	4
C1CC2SCSC12	7	2	4
C1CNC12CCN2	7	2	4
O1CCOC12CC2	7	2	4
C1C2COC1CO2	7	2	4
C1C2CC1NCN2	7	2	4
C1C2CCC1SS2	7	2	4
C1CC2OCOC12	7	2	4
N1CCNC12CC2	7	2	4
C1C2CNC1CN2	7	2	4
C1CC2NCNC12	7	2	4
C(C1CO1)C2CO2	7	2	4
C1C2OCCOC12	7	2	4
C1C2NCCNC12	7	2	4
C1CCCC12NN2	7	2	4
C1C2NC1CSC2	7	2	5
C1OCC12CSC2	7	2	5
C1CCCC12NO2	7	2	5
C1C2COC1OC2	7	2	5
S1C2CCN1CC2	7	2	5
N1C2CCN1CC2	7	2	5
C1C2NC1CNC2	7	2	5
N1C2OC1CCC2	7	2	5
C1C2CNC1NC2	7	2	5
C1C2NC1COC2	7	2	5
C1NCC12COC2	7	2	5
C1C2OC1CNC2	7	2	5
O1C2CCN1CC2	7	2	5
C1NCC12CSC2	7	2	5
C1C2SC1CNC2	7	2	5
C1SCNC12CC2	7	2	6
C1CNC12CSC2	7	2	6
C1CC1N2CCS2	7	2	6
C1OC1C2CNC2	7	2	6
C1CC1N2CCN2	7	2	6
C1C2CN1SCC2	7	2	6
C1CC1C2CSN2	7	2	6
C1CNSC12CC2	7	2	6
C1CCC12CNS2	7	2	6
C1CCC12CSN2	7	2	6
C1NSCC12CC2	7	2	6
C1OC1C2CSC2	7	2	6
C1NCSC12CC2	7	2	6
C1CSNC12CC2	7	2	6
C1CNC12CNC2	7	2	6
C1C2CN1CCN2	7	2	6
C1C2CN1COC2	7	2	6
C1C2CC1OCN2	7	2	6
C1COC12COC2	7	2	6
C1NOCC12CC2	7	2	6
C1COC12CNC2	7	2	6
C1CNC12COC2	7	2	6
C1OC1C2COC2	7	2	6
C1C2CN1CCO2	7	2	6
C1NCOC12CC2	7	2	6
C1OCNC12CC2	7	2	6
C1OCOC12CC2	7	2	6
C1CNNC12CC2	7	2	6
C1NCNC12CC2	7	2	6
C1CNOC12CC2	7	2	6
C1CSC12CNC2	7	2	6
C1C2CC1NSC2	7	2	6
C1CN2CCSC12	7	2	7
N1C2CCOCC12	7	2	7
O1C2CCPCC12	7	2	7
C1C2CNC1SC2	7	2	7
O1C2CCC1NC2	7	2	7
C1C2CNOCC12	7	2	7
C1C2CNSCC12	7	2	7
C1SN2CCCC12	7	2	7
C1CN2CSCC12	7	2	7
C1OC2NCCC12	7	2	7
C1C2OC1OCC2	7	2	7
S1C2CCOCC12	7	2	7
C1C2NN1CCC2	7	2	7
C1CCNC12CO2	7	2	7
C1C2CCN1CO2	7	2	7
C1C2CSC1CO2	7	2	7
C1C2CCN1SC2	7	2	7
C1SC2CNCC12	7	2	7
O1C2CCSCC12	7	2	7
C1SC2CCOC12	7	2	7
O1C2CCC1SC2	7	2	7
O1C2CCC1OC2	7	2	7
C1CN2CCNC12	7	2	7
C1NN2CCCC12	7	2	7
C1C2CCNNC12	7	2	7
C1C2CCN1OC2	7	2	7
C1OC2COCC12	7	2	7
C1CC2SCNC12	7	2	7
N1C2CCC1NC2	7	2	7
C1CN2COCC12	7	2	7
C1CN2CCOC12	7	2	7
C1OC2OCCC12	7	2	7
N1C2CCCOC12	7	2	7
S1C2CCCOC12	7	2	7
S1C2CCC1OC2	7	2	7
N1C2CCCCN12	7	2	7
C1CCOC12CO2	7	2	7
C1C2CCN1CN2	7	2	7
C1C2COC1CN2	7	2	7
C1NC2COCC12	7	2	7
C1NC2OCCC12	7	2	7
C1NC2CCOC12	7	2	7
N1C2CCCNC12	7	2	7
N1C2CCNCC12	7	2	7
O1C2CCNCC12	7	2	7
O1C2CCCNC12	7	2	7
C1CC2ONCC12	7	2	7
C1CN2CNCC12	7	2	7
O1C2CCOCC12	7	2	7
C1COCC12CO2	7	2	7
O1C2CC[Si]CC12	7	2	7
C1C2CSC1CN2	7	2	7
C1NC2CSCC12	7	2	7
C1NC2CCCN12	7	2	7
C1CN2NCCC12	7	2	7
C1C2CCC1ON2	7	2	7
C1CC2OCNC12	7	2	7
C1OC1C2CCN2	7	2	7
C1C2COCNC12	7	2	7
C1C2CNCOC12	7	2	7
C1CNCC12CO2	7	2	7
C1OC1C2CCO2	7	2	7
C1C2CNCNC12	7	2	7
C1CC2NNCC12	7	2	7
C1SC2CCNC12	7	2	7
C1CSCC12CO2	7	2	7
C1NC2CNCC12	7	2	7
C1NC2CCNC12	7	2	7
C1CNC12CCO2	7	2	7
C1C2NCCOC12	7	2	7
C1OC2CNCC12	7	2	7
C1OC2CCNC12	7	2	7
O1C2CCCOC12	7	2	7
C1OC2CCOC12	7	2	7
C1C2OC2C3OC13	7	3	4
O1C2C3CNC3C12	7	3	7
C1CNCNCN1	7	1	4
C1CCOSOC1	7	1	4
C1CCNONC1	7	1	4
C1CCOPOC1	7	1	4
B1OCCCCO1	7	1	4
C1CSCNCS1	7	1	4
C1C[Si]CCNN1	7	1	4
C1CPCCNN1	7	1	4
C1CCONOC1	7	1	4
C1CSSCCN1	7	1	4
C1CSSCCO1	7	1	4
C1CSSCCS1	7	1	4
C1COCNCO1	7	1	4
C1CSCCNN1	7	1	4
C1COCCNN1	7	1	4
C1CCNNNC1	7	1	4
C1CNNCCN1	7	1	4
C1CNCSCN1	7	1	4
C1CCNSNC1	7	1	4
C1CCO[Si]OC1	7	1	4
C1CNCN[Si]C1	7	1	7
C1CNCSSC1	7	1	7
C1CNCNSC1	7	1	7
C1CNCOSC1	7	1	7
C1COCCSN1	7	1	7
C1CCSONC1	7	1	7
C1CSCCON1	7	1	7
C1CNSCOC1	7	1	7
C1COCSCN1	7	1	7
C1CSCCSN1	7	1	7
C1COCNCN1	7	1	7
C1CNCO[Si]C1	7	1	7
C1CNOCSC1	7	1	7
C1C[Si]CCON1	7	1	7
C1COCPOC1	7	1	7
B1CCSCCO1	7	1	7
C1CCOSNC1	7	1	7
C1COCNOC1	7	1	7
C1CONCSC1	7	1	7
C1CNCNOC1	7	1	7
C1CNOCCN1	7	1	7
C1CNCNNC1	7	1	7
C1COCCON1	7	1	7
C1CSCNCO1	7	1	7
C1CNSCCN1	7	1	7
C1COCOCN1	7	1	7
C1CNNCSC1	7	1	7
S1N2CCN1CC2	7	2	3
C1NC[Si]12CNC2	7	2	3
O1C2COC1CO2	7	2	4
N(C1CS1)C2CS2	7	2	4
N1C2CNC1CN2	7	2	4
O1C2OCCOC12	7	2	4
S1C2CNC1CN2	7	2	4
N1C2CSC1CS2	7	2	4
O1C2CNC1CN2	7	2	4
C1CN2CNCN12	7	2	4
O1C2CNNCC12	7	2	4
C1N2CNC1NC2	7	2	5
N1NC1C2CNC2	7	2	5
C1CC1C2NNN2	7	2	5
O1C2COC1OC2	7	2	5
C1NNCC12CO2	7	2	5
N1CNNC12CC2	7	2	6
C1OSNC12CC2	7	2	6
C1COCC12NN2	7	2	6
C1CC1C2NSO2	7	2	6
C1NSOC12CC2	7	2	6
C1CNCC12NN2	7	2	6
O1C2CCC1ON2	7	2	7
N1C2CNCNC12	7	2	7
C1NC2SSCC12	7	2	7
S1C2NCCOC12	7	2	7
N1C2CCN1OC2	7	2	7
C1NC2COCN12	7	2	7
C1NC2OCCN12	7	2	7
C1OC2SCCN12	7	2	7
C1C2CCN1SO2	7	2	7
C1OC2OCOC12	7	2	7
C1NC2CSSC12	7	2	7
C1NOCC12CO2	7	2	7
O1C2CNOCC12	7	2	7
O1C2NCCSC12	7	2	7
C1OC2ONCC12	7	2	7
C1NC2SCNC12	7	2	7
C1OC2OCNC12	7	2	7
C1OC2NCOC12	7	2	7
C1NSCC12CO2	7	2	7
C1SC2SCCN12	7	2	7
N1C2COC1CN2	7	2	7
O1C2COPCC12	7	2	7
O1C2OC2C3OC13	7	3	4
C1N2C3CNC3N12	7	3	7
C1CNNCNN1	7	1	4
C1COSCSO1	7	1	4
C1NCNNCN1	7	1	4
C1SCSSCS1	7	1	4
C1CNNSOC1	7	1	7
C1CONNSC1	7	1	7
C1NCSCNN1	7	1	7
O1C2COP1OC2	7	2	5
C1NCNC12NN2	7	2	6
S1C2CNC1NN2	7	2	7
C1ON2CCON12	7	2	7
N1C2OC2N3OC13	7	3	7
C1CSNSNS1	7	1	4
C1COPOPO1	7	1	4
C1SSCSSS1	7	1	4
C1CSSSSS1	7	1	4
C1C[Si]O[Si]O[Si]1	7	1	4
C1SSSSSS1	7	1	4
C1NSNSNS1	7	1	7
C1CCCCCCC1	8	1	1	8-Cycle
C1CC2CCC1CC2	8	2	2
C(CC1CC1)C2CC2	8	2	3
C1C2CCCC2CC1	8	2	3
C1CC(C1)C2CCC2	8	2	3
C1C2CCC2CCC1	8	2	4
C1C2CC1CCCC2	8	2	4
C1CCC12CCCC2	8	2	5
C1CCCCC12CC2	8	2	5
C1CC1C2CCCC2	8	2	5
C1C2CCCCCC12	8	2	5
C1C2CCC1CCC2	8	2	5
C(C1CC1)C2CCC2	8	2	6
C1C2CC1C3CC2C3	8	3	2
C1CC2C1C3CCC23	8	3	2
C1C2CC3CC2CC13	8	3	2
C1CC2C3CCC2C13	8	3	2
C1C23CC1(CC2)CC3	8	3	3
C1CC12CCC32CC3	8	3	3
C1C2CC2CC3CC13	8	3	3
C1C2(CC13CC3)CC2	8	3	3
C1C23CC1(C2)CCC3	8	3	4
C1C2C3CC2CCC13	8	3	4
C12C3C1CCCCC23	8	3	4
C1C2C3CC3CCC12	8	3	4
C1C2CC1C3CCC23	8	3	4
C1C23CC13CCCC2	8	3	4
C1CC2CC3CCC123	8	3	5
C1CC1C2C3CCC23	8	3	5
C1CC1C23CC(C2)C3	8	3	5
C1CC12C3CC2CC3	8	3	5
C1CC2C3C1C3CC2	8	3	5
C1C2CC2CC13CC3	8	3	5
C12C(CCC1)C23CC3	8	3	5
C1C2CCCC3CC123	8	3	5
C1C2C1C3CC2CC3	8	3	5
C1C2C3C(CC13)CC2	8	3	5
C1C2C(CC1)C3CC23	8	3	5
C1CCC2C3CC2C13	8	3	5
C1C2CC(C2)C13CC3	8	3	6
C1C2CC3CC2C1C3	8	3	6
C1C2(CCC2)C13CC3	8	3	6
C1C2C3CC1CCC23	8	3	6
C1CC1C2CC32CC3	8	3	6
C1CC12CCC3CC32	8	3	7
C1C2C1CC3CC2C3	8	3	7
C1CC1C23CC3CC2	8	3	7
C1C2CCC3CC12C3	8	3	7
C1CC1C2CC3CC23	8	3	7
C1C2CCC3CCC132	8	3	8
C1C2C3CC3CC2C1	8	3	8
C1C2CC3CC12CC3	8	3	8
C1C2C3CCC2CC13	8	3	8
C1CC2C3CCCC132	8	3	8
C1C2C3C2CCCC13	8	3	8
C1C2CC3CCCC132	8	3	8
C1C2C3CC4C1C2C34	8	4	3
C12C(C3CC13)C4CC24	8	4	3
C1C2C(C3C4CC34)C12	8	4	3
C1C2C3C4C1C4CC32	8	4	3
C12C3C4C1C4CCC23	8	4	3
C1CC2C1C3C4C3C24	8	4	4
C1C2CC1C3C4C3C42	8	4	4
C1CC2C3C1C4C2C34	8	4	5
C1C2C3CC1C4C2C43	8	4	5
C1C2C3C4C1C2CC34	8	4	6
C1C2C3C(C32)C14CC4	8	4	6
C1C2C1CC3C4C3C42	8	4	7
C1C23CC13CC4CC42	8	4	7
C1C2C3C4C2C4CC13	8	4	8
C12C3C4C1C5C2C3C45	8	5	1	G(4,1) Cubical graph
C12C3C4C2C5C3C1C45	8	5	1	M(4) Wagner graph
C1C23CC34CC54CC125	8	5	2
C12C3C1C4C5C4C5C23	8	5	2
C12C3C1C4C5C2C4C35	8	5	3
C12C3C4C5C(C2C15)C34	8	5	3
C1C23CC45CC35CC124	8	5	3
C12C3C4C5C6C1C23C546	8	6	3
C12C3C45C6C7C14C27C365	8	7	2
C12C34C15C23C67C8C46C857	8	8	2
C123C45C16C37C68C59C24C798	8	9	1	4-Antiprismatic graph
C123C45C67C18C49C26C58C379	8	9	1	K(4,4) Complete bipartite graph
C123C45C16C24C78C39C57C698	8	9	1
C1CCCOCCC1	8	1	5
C1CCCSCCC1	8	1	5
C1CCCNCCC1	8	1	5
C1CCC[Si]CCC1	8	1	5
C1CN2CCC1CC2	8	2	4
C1C[Si]2CCC1CC2	8	2	4
C1CN1C2CCCC2	8	2	5
C1C2CCC1CNC2	8	2	5
C1C2CCCS2CC1	8	2	5
C1C2CSCC2CC1	8	2	5
C1COCCC12CC2	8	2	5
O1C2CCCCCC12	8	2	5
C1OCC12CCCC2	8	2	5
C1CSCCC12CC2	8	2	5
C1CC[N]12CCCC2	8	2	5
C1C2CCOCCC12	8	2	5
C1C2CCSCCC12	8	2	5
C1C2CCC1CSC2	8	2	5
C1SCC12CCCC2	8	2	5
C1C2COCC2CC1	8	2	5
S1C2CCCCCC12	8	2	5
C1CC[Si]12CCCC2	8	2	5
C1CC1B2CCCC2	8	2	5
C1C2NC1CCCC2	8	2	5
C1C2SC1CCCC2	8	2	5
P1C2CCC1CCC2	8	2	5
S1C2CCC1CCC2	8	2	5
C1CPCCC12CC2	8	2	5
C1C2CNCC2CC1	8	2	5
N1C2CCC1CCC2	8	2	5
C1C2CCNCCC12	8	2	5
O1C2CCC1CCC2	8	2	5
C1CC1N2CCCC2	8	2	5
C1C2CCCN2CC1	8	2	5
C1CNCCC12CC2	8	2	5
C1C2CCC1COC2	8	2	5
C1NCC12CCCC2	8	2	5
C1CC2CCC1CS2	8	2	6
C1NC1C2CCCC2	8	2	6
C(C1CC1)C2CNC2	8	2	6
C(CN1CC1)C2CC2	8	2	6
C(C1CC1)C2CSC2	8	2	6
C1CC(C1)C2CSC2	8	2	6
C(C1CC1)N2CCC2	8	2	6
C(SC1CC1)C2CC2	8	2	6
C1CCCCC12CS2	8	2	6
C1CCCCC12CN2	8	2	6
C(NC1CC1)C2CC2	8	2	6
N(C1CC1)C2CCC2	8	2	6
C1CNC12CCCC2	8	2	6
C1CC(C1)C2COC2	8	2	6
C1OC1C2CCCC2	8	2	6
C1CCCCC12CO2	8	2	6
O(C1CC1)C2CCC2	8	2	6
C(OC1CC1)C2CC2	8	2	6
C1CC(C1)C2CNC2	8	2	6
C1CC2CCC1CN2	8	2	6
S(C1CC1)C2CCC2	8	2	6
C(C1CC1)C2COC2	8	2	6
C1COC12CCCC2	8	2	6
C1CSC12CCCC2	8	2	6
C1CC2CCC1CO2	8	2	6
C(N1CC1)C2CCC2	8	2	6
C1CC(C1)N2CCC2	8	2	6
C1CC1C2CCPC2	8	2	7
C(C1CC1)C2CCO2	8	2	7
C1CCC12CCCN2	8	2	7
C1CCC12CCNC2	8	2	7
C1CC1C2CCCN2	8	2	7
C1CCC12CCCO2	8	2	7
C1CCNCC12CC2	8	2	7
C1CC1C2CCNC2	8	2	7
C1CC(C1)C2CCN2	8	2	7
C1CCCNC12CC2	8	2	7
C1C2CC1CNCC2	8	2	7
C1CC1C2CCOC2	8	2	7
C1CC1C2CCCO2	8	2	7
C1C2CN1CCCC2	8	2	7
C1CC(C1)C2CCS2	8	2	7
C1C2CC1NCCC2	8	2	7
C1C2CC1COCC2	8	2	7
C1CCSCC12CC2	8	2	7
C1CCCSC12CC2	8	2	7
C(C1CC1)C2CCS2	8	2	7
C1CCC12CCSC2	8	2	7
C1C2CC1OCCC2	8	2	7
C1CCC12CCCS2	8	2	7
C(C1CC1)C2CCN2	8	2	7
C1CCC12CCOC2	8	2	7
C(CC1CO1)C2CC2	8	2	7
C1CCOCC12CC2	8	2	7
C1CCCOC12CC2	8	2	7
C(C1CO1)C2CCC2	8	2	7
C1CC1C2CCCS2	8	2	7
C1CC1C2CCSC2	8	2	7
C1C2CCCOCC12	8	2	8
C1C2CCSC2CC1	8	2	8
C1C2CCCCOC12	8	2	8
C1C2CCC1NCC2	8	2	8
C1C2CCC2OCC1	8	2	8
C1C2CCN1CCC2	8	2	8
C1C2CCCNCC12	8	2	8
C1C2CCOC2CC1	8	2	8
C1C2CNC2CCC1	8	2	8
C1C2CCC2NCC1	8	2	8
C1C2CCC2CNC1	8	2	8
C1C2CNC1CCC2	8	2	8
C1C2CCCCNC12	8	2	8
C1C2CCNC2CC1	8	2	8
C1C2CCC1SCC2	8	2	8
C1C2CCCCSC12	8	2	8
C1C2CCC2SCC1	8	2	8
C1C2CCN2CCC1	8	2	8
C1C2CSC2CCC1	8	2	8
C1C2CCC2CSC1	8	2	8
C1C2CSC1CCC2	8	2	8
C1C2COC2CCC1	8	2	8
C1C2CCC2COC1	8	2	8
C1C2COC1CCC2	8	2	8
C1C2CCC1OCC2	8	2	8
C1C23CC1(C2)CNC3	8	3	4
C1C2C1C3NC2CC3	8	3	5
C12C(CNC1)C23CC3	8	3	5
S1C2C1C3CC2CC3	8	3	5
C12C(COC1)C23CC3	8	3	5
C1C2C(CO1)C3CC23	8	3	5
C1C2C(CN1)C3CC23	8	3	5
C1C2C(CC1)C3OC23	8	3	5
C1C2CC1C3CC2N3	8	3	5
C1C2CNCC3CC123	8	3	5
C1C2CC2CC3OC13	8	3	5
O1C2C1C3CC2CC3	8	3	5
C1C2C1C3OC2CC3	8	3	5
C1C2CC2NC3CC13	8	3	5
C1C2C3CC1CNC23	8	3	6
C1C2(CC13CO3)CC2	8	3	6
C1CC12CNC32CC3	8	3	6
C1OC12C3CC2CC3	8	3	6
C1C2C3CC1OCC23	8	3	6
C1C2CC3CC1C2O3	8	3	6
C1CC2C3CNC2C13	8	3	6
S1C2CC3CC2C1C3	8	3	6
C1C2C3CC1NCC23	8	3	6
C1C2(CNC2)C13CC3	8	3	6
C1C2C3CN1CCC23	8	3	6
O1C2CC3CC2C1C3	8	3	6
C12C(CCC1)C23CO3	8	3	6
C1C2CC3CC1C2S3	8	3	6
C1C2CC2CC13CO3	8	3	6
C1OC1C2CC32CC3	8	3	7
C1CC12CCC3OC32	8	3	7
C1C23CC1(CC2)NC3	8	3	7
C1CC12NCC3CC32	8	3	7
C1CC1N2CC3CC23	8	3	7
C1CC12OCC3CC32	8	3	7
O1C2C1CC3CC2C3	8	3	7
C1C2CC(C2)C13CO3	8	3	7
O1C2CCC3CC12C3	8	3	7
C1CC2C3C1C3OC2	8	3	8
C1C2C1C3CC2CN3	8	3	8
C1OC12CCC3CC32	8	3	8
C1CC2C3C1C3CN2	8	3	8
C1C2CN3CCCC132	8	3	8
C1CC2C1C3COC23	8	3	8
N1C2C3CCC2CC13	8	3	8
C1N2C3CC3CC2C1	8	3	8
C1C2C3CC3NC2C1	8	3	8
C1C2C1C3CC2CO3	8	3	8
C1C2C3CC3CC2N1	8	3	8
C1C2C3CC2NCC13	8	3	8
C1C2C3CC1C2CN3	8	3	8
C1C2C3C(CC13)NC2	8	3	8
C1CC2C3SCCC132	8	3	8
C1C2C3CC3NCC12	8	3	8
C1C2CC3CC12CN3	8	3	8
C1CC2C3C1C3CO2	8	3	8
C1C2C3OC1CCC23	8	3	8
C1C2C3OC3CC2C1	8	3	8
N1C2C3CC3CC2C1	8	3	8
C1C2C1CCC3OC23	8	3	8
C1C2C3C4C1C4OC32	8	4	5
C1C2NC1C3C4C3C42	8	4	5
C1C2C3NC4C1C2C34	8	4	6
C1OC2C1C3C4C3C24	8	4	7
C1C23CC13CC4OC42	8	4	7
C1NC2C1C3C4C3C24	8	4	7
O1C2C1CC3C4C3C42	8	4	7
C1NC2C3C1C4C3C24	8	4	8
C12C3C4C1C5C2C3N45	8	5	4
C12C3C4C1C5C2C3[Si]45	8	5	4
C1CNCCCNC1	8	1	3
C1CSCCCSC1	8	1	3
C1COCCCOC1	8	1	3
C1CCCNNCC1	8	1	4
C1CCSCCSC1	8	1	4
C1CCOCCOC1	8	1	4
C1CCNCCNC1	8	1	4
C1CNCCCSC1	8	1	5
C1CCNCNCC1	8	1	5
C1CNCCCOC1	8	1	5
C1CNCCC[Si]C1	8	1	5
C1CCOCOCC1	8	1	5
C1CCC[Si]OCC1	8	1	8
C1CCSCCOC1	8	1	8
C1CCNCOCC1	8	1	8
C1CCSCCNC1	8	1	8
C1CCOCCNC1	8	1	8
C1CCCONCC1	8	1	8
C1CN2CCN1CC2	8	2	2
C1C2COCC2CO1	8	2	3
C1C2CNCC2CN1	8	2	3
C1CC2CCC1NN2	8	2	3
S(SC1CC1)C2CC2	8	2	3
C1SCC1C2CSC2	8	2	3
C1N2CCCN2CC1	8	2	3
C1NCC1C2CNC2	8	2	3
C1OCC1C2COC2	8	2	3
C1CN(C1)N2CCC2	8	2	3
C1C2CSCC2CS1	8	2	3
C1CNC2CCNC12	8	2	4
C1C2CCC2CNN1	8	2	4
C1C2CC1NCCN2	8	2	4
N1C2CCC2NCC1	8	2	4
C1COC2CCOC12	8	2	4
O1C2CCC2OCC1	8	2	4
C(CC1CO1)C2CO2	8	2	4
C1C2NNC2CCC1	8	2	4
C1C2OOC2CCC1	8	2	4
C1CSC2CCSC12	8	2	4
C1CC2CNC1CN2	8	2	4
C1CC(N1)C2CCN2	8	2	4
C1CC2COC1CO2	8	2	4
C1C2CSCC2CN1	8	2	5
O1C2CCNCCC12	8	2	5
N1C2CCC1COC2	8	2	5
O1C2CCC1CNC2	8	2	5
C1CCC12OCCO2	8	2	5
C1CC1C2CNNC2	8	2	5
C1C2NCNC2CC1	8	2	5
C1CC1C2NCCN2	8	2	5
C1C2NCCCNC12	8	2	5
C1C2COCC2CN1	8	2	5
C1C2CCC1NCN2	8	2	5
C1OCOCC12CC2	8	2	5
C1C2OCOC2CC1	8	2	5
S1C2CCC1CNC2	8	2	5
N1C2CCC1CSC2	8	2	5
C1C2CCSC2SC1	8	2	5
C1CCC12CSSC2	8	2	5
C1C2SSC1CCC2	8	2	5
S1CCCSC12CC2	8	2	5
O1C2CCC1CSC2	8	2	5
O1CCCOC12CC2	8	2	5
C1C2CCOC2OC1	8	2	5
N1C2CCC1CNC2	8	2	5
C1CCCCC12NN2	8	2	5
C1NCNCC12CC2	8	2	5
C1C2NNC1CCC2	8	2	5
C1CC1C2OCCO2	8	2	5
C1CCC12CNNC2	8	2	5
C1CCC12SCCS2	8	2	5
C1CC1C2SCCS2	8	2	5
C1C2COCOCC12	8	2	5
N1NC1C2CCCC2	8	2	5
C1C2CNCNCC12	8	2	5
C1N2CCN1CCC2	8	2	5
O1COC12CCCC2	8	2	5
C1C2SCSC2CC1	8	2	5
O1C2CCC1COC2	8	2	5
O1C2CCOCCC12	8	2	5
S1C2CCC1COC2	8	2	5
C1C2CPCC2CN1	8	2	5
C1C2CCC1OCO2	8	2	5
S1SC1C2CCCC2	8	2	5
C1C2CSCC2CO1	8	2	5
C1C2CCNC2NC1	8	2	5
C1CN2CCC1CN2	8	2	6
N(C1CC1)C2CNC2	8	2	6
N(C1CC1)N2CCC2	8	2	6
C1CC2NCC1CN2	8	2	6
C1CC2CCC1NO2	8	2	6
C1NCC1C2COC2	8	2	6
C1CCCCC12NO2	8	2	6
N(C1CC1)C2COC2	8	2	6
N(C1CC1)C2CSC2	8	2	6
S(C1CC1)C2CNC2	8	2	6
C1NCC1C2CSC2	8	2	6
C1CSCCC12CO2	8	2	6
C1COCCC12CS2	8	2	6
C1CN2CCC1NC2	8	2	6
C1CN(C1)C2CNC2	8	2	6
C1COCCC12CO2	8	2	6
C1CNCCC12CO2	8	2	6
C1CN(C1)C2COC2	8	2	6
O(C1CC1)C2CNC2	8	2	6
C1CPCCC12CO2	8	2	6
C1NC1N2CCCC2	8	2	6
C1OCC1C2CSC2	8	2	6
N(C1CC1)S2CCC2	8	2	6
C1CN(C1)C2CSC2	8	2	6
C1CN2CCC1CS2	8	2	6
N(SC1CC1)C2CC2	8	2	6
C(CC1NN1)C2CC2	8	2	6
C(N1CC1)C2COC2	8	2	6
O(C1CC1)C2COC2	8	2	6
S(C1CC1)C2COC2	8	2	6
O(C1CC1)C2CSC2	8	2	6
S(C1CC1)N2CCC2	8	2	6
C1CC2OCC1CO2	8	2	6
C1OCC12CCOC2	8	2	7
C1CC1N2CCOC2	8	2	7
C1SCC12CCOC2	8	2	7
C1CCC12CNSC2	8	2	7
C1CC1N2CCCO2	8	2	7
C1CC(S1)C2CSC2	8	2	7
C1NCCSC12CC2	8	2	7
C1CCC12CCSN2	8	2	7
C1CCC12OCCS2	8	2	7
C1CSNCC12CC2	8	2	7
C(C1CC1)N2CCS2	8	2	7
C1CC1N2CCSC2	8	2	7
C(C1CC1)N2CCN2	8	2	7
C1CC(C1)N2CCN2	8	2	7
C1CC(C1)N2CCS2	8	2	7
C1CC(O1)C2CNC2	8	2	7
C1CC1C2CNSC2	8	2	7
C1CNCOC12CC2	8	2	7
C1CCC12CCNO2	8	2	7
C(N1CC1)C2CCO2	8	2	7
C1CC(N1)C2COC2	8	2	7
C1CC1C2CCSN2	8	2	7
C1CNCNC12CC2	8	2	7
C1NCC12CCNC2	8	2	7
C1NCC12CCCN2	8	2	7
C1C2CN1CCCN2	8	2	7
C1CCC12CNCN2	8	2	7
C1NCC12CCCO2	8	2	7
C(C1CO1)C2CNC2	8	2	7
C1OCCNC12CC2	8	2	7
C1OCC12CCCN2	8	2	7
C1NCCOC12CC2	8	2	7
C1OCC12CCNC2	8	2	7
C1NCC12CCOC2	8	2	7
C1C2CC1OCCN2	8	2	7
C1CCC12COCN2	8	2	7
C1CCC12NCCO2	8	2	7
C1CC1C2CNOC2	8	2	7
C1CC1N2CCCN2	8	2	7
C1CC1N2CCNC2	8	2	7
C1CC1C2CCNN2	8	2	7
C1CC1C2CNCN2	8	2	7
C1CC1C2CCNO2	8	2	7
C1CC1C2CCON2	8	2	7
C1CC1C2NCCO2	8	2	7
C1CC1C2CNCO2	8	2	7
C1CC1C2COCN2	8	2	7
C(SC1CC1)C2CO2	8	2	7
C1OCC12CCSC2	8	2	7
C1CN1C2CCSC2	8	2	7
C1C2CC1NCNC2	8	2	7
C1CCC12COCO2	8	2	7
C1CC1C2COCO2	8	2	7
C1CCC12NCCS2	8	2	7
C1SCCNC12CC2	8	2	7
C1NCC12CCSC2	8	2	7
C1SCC12CCNC2	8	2	7
C1SCC12CCCN2	8	2	7
C1CC1C2NCCS2	8	2	7
C1SCC12CCCO2	8	2	7
C1NCC12CCCS2	8	2	7
C1CC(N1)C2CSC2	8	2	7
C1NCCNC12CC2	8	2	7
C1CCC12CCNN2	8	2	7
C1CCC12CNCO2	8	2	7
C(OC1CC1)C2CO2	8	2	7
C1CCC12CNOC2	8	2	7
C1NCOCC12CC2	8	2	7
C(C1CO1)N2CCC2	8	2	7
C(NC1CC1)C2CO2	8	2	7
C(C1CO1)C2COC2	8	2	7
C1OCC12CCCO2	8	2	7
C1CC1C2CSCN2	8	2	7
C1CC1C2CNCS2	8	2	7
C1CC1C2CCNS2	8	2	7
C1CNCSC12CC2	8	2	7
C1OCC12CCCS2	8	2	7
C(C1CO1)C2CSC2	8	2	7
C1CCNSC12CC2	8	2	7
C1CNSCC12CC2	8	2	7
C1CC1N2CCCS2	8	2	7
C1CC(N1)C2CNC2	8	2	7
C(C1CC1)C2CNN2	8	2	7
C1CCC12CCON2	8	2	7
C1OCCOC12CC2	8	2	7
C1NC1C2CCNC2	8	2	8
C1NC1C2CCCO2	8	2	8
C1C2NOC1CCC2	8	2	8
C1NC1C2CCCS2	8	2	8
C1C2CCN2OCC1	8	2	8
C1C2CCNN2CC1	8	2	8
C1CCNC2CNC12	8	2	8
C1C2CNCC2NC1	8	2	8
C1CCOC2NCC12	8	2	8
C1C2COC2CNC1	8	2	8
C1C2OCC2CNC1	8	2	8
C1C2CNCC2OC1	8	2	8
C1C2NCCC2OC1	8	2	8
C1OC1C2CCCN2	8	2	8
C1OC1C2CCNC2	8	2	8
C1C2CONC2CC1	8	2	8
C1C2CNOC2CC1	8	2	8
C1OC1C2CCCO2	8	2	8
C1OC1C2CCOC2	8	2	8
C1C2CCC2NCN1	8	2	8
C1C2CNNC2CC1	8	2	8
C1C2NCC2CNC1	8	2	8
C1C2CNC2CNC1	8	2	8
C1CCNC2NCC12	8	2	8
C1C2NCCN2CC1	8	2	8
C1C2CNCN2CC1	8	2	8
C1C2CCOC2NC1	8	2	8
C1C2COCC2NC1	8	2	8
C1C2COCC2OC1	8	2	8
C1C2CCN1CNC2	8	2	8
C1C2CNCCNC12	8	2	8
N1C2CCC1NCC2	8	2	8
C1CNC12CCCN2	8	2	8
C1C2CNC1CNC2	8	2	8
C1C2CNC1CCN2	8	2	8
C1C2CCON2CC1	8	2	8
C1COC12CCNC2	8	2	8
C1CCOC2CNC12	8	2	8
O1C2CNC1CCC2	8	2	8
C1CNC12CCOC2	8	2	8
C1C2CNC2COC1	8	2	8
C1C2NCC2COC1	8	2	8
C1C2NCOC2CC1	8	2	8
C1C2COC1CCN2	8	2	8
C1C2CNC1CCO2	8	2	8
C1C2COCCNC12	8	2	8
N1C2CCC2OCC1	8	2	8
C1C2CCN1CCN2	8	2	8
C1C2CCN2CCN1	8	2	8
C1C2NCN2CCC1	8	2	8
C1CNC12CCNC2	8	2	8
C1C2NCN1CCC2	8	2	8
C1C2OCC2COC1	8	2	8
C1C2COC2COC1	8	2	8
C1CCOCC12CO2	8	2	8
C1C2CNCC2SC1	8	2	8
C1C2SCCN2CC1	8	2	8
C1C2NCCC2SC1	8	2	8
C1C2CSCC2NC1	8	2	8
C1C2CCSC2NC1	8	2	8
C1C2OCCC2SC1	8	2	8
C1C2CCSC2OC1	8	2	8
C1C2CSCC2OC1	8	2	8
C1CC2CNC1CO2	8	2	8
C1C2CON1CCC2	8	2	8
O1C2CCN1CCC2	8	2	8
O1C2CCCNCC12	8	2	8
C1C2CNC1COC2	8	2	8
C1C2CNCCOC12	8	2	8
C1CCNCC12CO2	8	2	8
C1C2COC1CNC2	8	2	8
C1COC12CCCN2	8	2	8
C1CCNC2COC12	8	2	8
C1C2OCCN2CC1	8	2	8
C1C2COCN2CC1	8	2	8
C1C2OCN1CCC2	8	2	8
C1C2CCC2NCO1	8	2	8
O1C2COC1CCC2	8	2	8
C1C2NCSC2CC1	8	2	8
C1C2CNSC2CC1	8	2	8
C1OC1C2CCCS2	8	2	8
C1OC1C2CCSC2	8	2	8
C1SC1C2CCCO2	8	2	8
C1C2COCC2SC1	8	2	8
C1C2CSCN2CC1	8	2	8
C(C1CO1)C2CCN2	8	2	8
O1C2CCC1NCC2	8	2	8
C1C2COC1CCO2	8	2	8
C1C2COC1COC2	8	2	8
C1C2CCN2NCC1	8	2	8
C1C2CCN1CCS2	8	2	8
C1C2CSC1CNC2	8	2	8
C1C2NCC2CSC1	8	2	8
C1C2CNC2CSC1	8	2	8
C1CCNC2CSC12	8	2	8
C1CNC12CCSC2	8	2	8
C1C2CNC1CSC2	8	2	8
N1C2CCC2SCC1	8	2	8
C1C2CSC1CCN2	8	2	8
C1C2OCC2CSC1	8	2	8
C1C2COC2CSC1	8	2	8
C1C2CSC2COC1	8	2	8
O1C2CCC2SCC1	8	2	8
C1C2CSNC2CC1	8	2	8
C1N2CCC2SCC1	8	2	8
C1C2CCN2CCS1	8	2	8
C1C2CCC2NNC1	8	2	8
C1C2CCN1CCO2	8	2	8
C1C2CSCC2SC1	8	2	8
C1C2CSSC2CC1	8	2	8
C1C2CCC1NSC2	8	2	8
C1CCSCC12CO2	8	2	8
C1COC12CCOC2	8	2	8
O1C2CCC1OCC2	8	2	8
C1CCNC2SCC12	8	2	8
C1CSC12CCNC2	8	2	8
C1C2CCSN2CC1	8	2	8
S1C2CCN1CCC2	8	2	8
O1C2CCC1SCC2	8	2	8
O1C2CSC1CCC2	8	2	8
C1C2CCN2CCO1	8	2	8
C1N2CCC2OCC1	8	2	8
C1C2COC1OCC2	8	2	8
O1C2CCCOCC12	8	2	8
N1C2CCN1CCC2	8	2	8
C1C2CNN1CCC2	8	2	8
C1C2CCN2COC1	8	2	8
N1C2CNC1CCC2	8	2	8
N1C2COC1CCC2	8	2	8
C1C2CSN2CCC1	8	2	8
C1C2CCC1OCN2	8	2	8
C1C2CCN1SCC2	8	2	8
C1CCOC2COC12	8	2	8
C1N2CCC2PCC1	8	2	8
C1C2OCSC2CC1	8	2	8
C1C2COC1CCS2	8	2	8
C1CC2COC1CS2	8	2	8
C1CSC12CCOC2	8	2	8
S1C2COC1CCC2	8	2	8
C(C1CO1)C2CCS2	8	2	8
C1C2CSC1NCC2	8	2	8
C1CCCOC12CO2	8	2	8
C1CSC12CCCN2	8	2	8
C1C2CCN2SCC1	8	2	8
C1CCOC2CSC12	8	2	8
C1C2CSC1CCO2	8	2	8
C1C2NOC2CCC1	8	2	8
C1C2CCN2CNC1	8	2	8
C1CCOC2OCC12	8	2	8
C1CNC12CCCO2	8	2	8
C1C2CNC1CCS2	8	2	8
C1C2CCN2CC[Si]1	8	2	8
C1C2CCN1NCC2	8	2	8
C1C2CSN1CCC2	8	2	8
C1C2OC2CC3OC13	8	3	3
C1C2(CC13CS3)CS2	8	3	4
N1C2C3NC3CCC12	8	3	4
O1C2C3OC3CCC12	8	3	4
O1C2C1C3NC2CC3	8	3	5
O1C2C1C3OC2CC3	8	3	5
O1C2CC3CC1C2O3	8	3	6
C1C2OC2CC13CO3	8	3	6
O1C2OCC3CC12C3	8	3	7
C1C2C3OC3CC2O1	8	3	8
C1N2C3CC3SC2C1	8	3	8
C1C2C1C3CC2NO3	8	3	8
O1C2C1C3CC2CN3	8	3	8
N1C2C3OC3CC2C1	8	3	8
N1NC2C3C1C4C2C34	8	4	5
C12C3C4C1N5C2N3C45	8	5	4
C1CCOSOCC1	8	1	5
C1COCOCCO1	8	1	5
C1COCOCCN1	8	1	5
C1CNCNCCN1	8	1	5
C1COCCNCN1	8	1	5
C1CNCSCNC1	8	1	5
C1CCSSSCC1	8	1	5
C1CCOPOCC1	8	1	5
C1CNCNCNC1	8	1	5
C1CCNSNCC1	8	1	5
C1CSCCNCN1	8	1	5
C1CNCCSSC1	8	1	8
C1CNCCONC1	8	1	8
C1CCNSCNC1	8	1	8
C1COCCO[Si]C1	8	1	8
C1CNCSCCN1	8	1	8
C1CCNNCNC1	8	1	8
C1CNCCSNC1	8	1	8
C1CNCCNSC1	8	1	8
C1CNCCN[Si]C1	8	1	8
C1CNCOCOC1	8	1	8
C1CNNCCOC1	8	1	8
C1CNCOCCN1	8	1	8
C1CNCCNNC1	8	1	8
C1CCNPOCC1	8	1	8
C1OC2OCC1CO2	8	2	4
C1C2NC1CSSC2	8	2	5
C1C2COCN2CO1	8	2	5
C1C2SCSC2CN1	8	2	5
C1C2SCSC2CS1	8	2	5
C1N2CNCN2CC1	8	2	5
C1C2NONC2CC1	8	2	5
C1C2OCOC2CN1	8	2	5
C1CNCCC12NN2	8	2	5
C1NCC12CNNC2	8	2	5
C1N2CCN1CNC2	8	2	5
C1COCCC12NN2	8	2	5
C1CC1N2NCCN2	8	2	5
C1OCC12CNNC2	8	2	5
C1N2CCOC2OC1	8	2	5
C1NCC12OCCO2	8	2	5
O1C2COCOCC12	8	2	5
C1C2NCNC2CS1	8	2	5
C1C2NCNC2CO1	8	2	5
C1C2NCNC2CN1	8	2	5
C1CC1N2CNNC2	8	2	5
C1C2NNNC2CC1	8	2	5
C1N2CCNC2NC1	8	2	5
C1C2COPOCC12	8	2	5
C1C2OSOC2CC1	8	2	5
C1C2CCOS2OC1	8	2	5
C1C2CCON2OC1	8	2	5
C1CC1B2OCCO2	8	2	5
C1C2COSOCC12	8	2	5
C1N2CSCN2CC1	8	2	5
S1C2CCC1NCN2	8	2	5
C1CSCCC12NN2	8	2	5
C1OSOCC12CC2	8	2	5
C1C2OCOC2CO1	8	2	5
C1SCC12OCCO2	8	2	5
C1C2CCNN2NC1	8	2	5
C1OCC12OCCO2	8	2	5
C1NCC12NCCN2	8	2	5
C1C2SCSC2CO1	8	2	5
C1C2CCSS2SC1	8	2	5
C1C2OCOC2CS1	8	2	5
C1C2CNCN2CN1	8	2	5
C1NCC12SCCS2	8	2	5
C1NCC12CSSC2	8	2	5
C(C1NN1)C2CNC2	8	2	6
N(SN1CC1)C2CC2	8	2	6
C1OC1C2OCCO2	8	2	6
C1OC1C2CNNC2	8	2	6
C1CSC12NCCN2	8	2	6
C1CC(C1)C2NNN2	8	2	6
C1OC2COC1CO2	8	2	6
C1OCOCC12CO2	8	2	6
C1OC1C2NCCN2	8	2	6
C1OCC12CNCO2	8	2	7
C1SCC12NCCS2	8	2	7
C1CC1C2NCNO2	8	2	7
C1CC1C2CSNN2	8	2	7
C1NCC12NCCS2	8	2	7
C1SCC12CNCN2	8	2	7
C1SCC12NCCO2	8	2	7
C1OCC12NCCS2	8	2	7
C1NCC12OCCS2	8	2	7
C1CC1C2NCSN2	8	2	7
C1CC1C2CNSN2	8	2	7
C1CC1C2CNNS2	8	2	7
C1CCNCC12NN2	8	2	7
C1NCC12CCNO2	8	2	7
C1CC1C2NCON2	8	2	7
C1NCC12CNOC2	8	2	7
C1NCC12NCCO2	8	2	7
C1NCC12COCO2	8	2	7
C1OCC12CNOC2	8	2	7
C1OCC12NCCO2	8	2	7
C1OCC12CCNN2	8	2	7
C1NNCOC12CC2	8	2	7
N1NC1C2CCSC2	8	2	7
C1CC1C2CNON2	8	2	7
N1NC1C2CCNC2	8	2	7
C1CC1C2NCNN2	8	2	7
C1CC1N2CNCN2	8	2	7
C1CC1C2CNNN2	8	2	7
C1CC1N2CCNN2	8	2	7
C1CC1C2NNCO2	8	2	7
C1OCC12CCSN2	8	2	7
C1CCC12COSN2	8	2	7
C1NCC12CCNS2	8	2	7
C1CCOCC12NN2	8	2	7
C1CN(N1)C2CNC2	8	2	7
C1CC1C2COSO2	8	2	7
C1SCC12CCNO2	8	2	7
C1CN(S1)C2COC2	8	2	7
C1CCC12NNCS2	8	2	7
C1NCC12CCNN2	8	2	7
C1NSOCC12CC2	8	2	7
C1CN(S1)C2CNC2	8	2	7
C1SCC12CCNN2	8	2	7
C1SCC12COCN2	8	2	7
C1OCC12CCNO2	8	2	7
C1OCC12COCO2	8	2	7
C1CC1N2CCON2	8	2	7
C1CC1N2CCNS2	8	2	7
C1NCC12CCSN2	8	2	7
C1NCC12CNSC2	8	2	7
C1OCC12CNSC2	8	2	7
C1CC1C2CONN2	8	2	7
N1NC1C2CCCN2	8	2	7
C(C1NN1)C2CCN2	8	2	7
C1CC1N2COCN2	8	2	7
C1CC1C2NSCO2	8	2	7
C1CCC12NCNO2	8	2	7
C1SCC12CNCO2	8	2	7
C1SCC12CSCN2	8	2	7
C1CC1C2NCNS2	8	2	7
C1CC1C2NNCS2	8	2	7
C1NCC12CNCN2	8	2	7
C1OCC12CNCN2	8	2	7
C1NCC12COCN2	8	2	7
C1NCC12CNCO2	8	2	7
C1OCC12COCN2	8	2	7
C1C2CNCN2SC1	8	2	8
C1C2CON1CCS2	8	2	8
C1C2COCN2CN1	8	2	8
C1C2CNC2OCO1	8	2	8
N1C2COC1COC2	8	2	8
N1CCSC2NCC12	8	2	8
C1C2CNN1CCS2	8	2	8
C1C2CCN2CNS1	8	2	8
C1C2CSCC2SN1	8	2	8
C1C2CONC2SC1	8	2	8
C1C2CSCN2NC1	8	2	8
C1C2COCC2SN1	8	2	8
C1CNC2NCOC12	8	2	8
C1C2NCCN2OC1	8	2	8
C1C2CSN1CCN2	8	2	8
C1C2OCCN2OC1	8	2	8
C1C2COC1NCN2	8	2	8
O1C2COC1OCC2	8	2	8
C1C2COC1NCO2	8	2	8
C1C2CCN2CNO1	8	2	8
C1C2CNCN2OC1	8	2	8
C1N2CCNN2CC1	8	2	8
O1C2COC1CCO2	8	2	8
C1C2OCC2NCN1	8	2	8
C1C2CNC1NCN2	8	2	8
N1C2CSC1CNC2	8	2	8
C1C2CSCC2SO1	8	2	8
C1C2CSCN2SC1	8	2	8
C1C2[Si]OCC2NC1	8	2	8
C1C2OCOC2NC1	8	2	8
C1C2CCN2CNN1	8	2	8
N1C2CNC1CNC2	8	2	8
C1OC1C2CCSN2	8	2	8
C1C2SSCC2OC1	8	2	8
C1SC1C2COCO2	8	2	8
C1CNC12CNSC2	8	2	8
C1C2NCOC2CS1	8	2	8
C1C2OCSC2CN1	8	2	8
C1C2COSN2CC1	8	2	8
O1C2COC1COC2	8	2	8
C1C2SCNN2CC1	8	2	8
C1CSC2OCNC12	8	2	8
C1C2CNSC2NC1	8	2	8
C1C2CSNC2NC1	8	2	8
B1C2SCCC2CO1	8	2	8
C1C2CNSN2CC1	8	2	8
C1C2CNC1CNS2	8	2	8
C1C2CSN1CCO2	8	2	8
C(C1CO1)N2CCS2	8	2	8
C1C2COCN2NC1	8	2	8
C1C2OCNN2CC1	8	2	8
C1C2OCNC2OC1	8	2	8
C1OC1C2COCO2	8	2	8
C1C2CON1CCO2	8	2	8
C1C2COC2OCO1	8	2	8
C1C2COC1OCO2	8	2	8
C1C2OCC2OCO1	8	2	8
C1CNC2CSNC12	8	2	8
C1C2CCN2NCN1	8	2	8
N1OC1C2CCCO2	8	2	8
C1C2COC1CNO2	8	2	8
C1OCCOC12CO2	8	2	8
C(OC1CO1)C2CO2	8	2	8
C1C2NSCC2OC1	8	2	8
C1C2SSCC2NC1	8	2	8
C1C2NCSN2CC1	8	2	8
C1C2CNOC2SC1	8	2	8
C1C2CSCN2CO1	8	2	8
C1C2CSNC2CO1	8	2	8
C1CSC2CSSC12	8	2	8
C1C2CNSC2CN1	8	2	8
C1C2SCCN2CO1	8	2	8
C1OC1C2CNCS2	8	2	8
C1OC1C2NCCS2	8	2	8
C1OC1C2CNSC2	8	2	8
C1OC1C2CCNS2	8	2	8
C1OC1C2CSCN2	8	2	8
C1C2CNC1CSS2	8	2	8
C1N2CSC2NCC1	8	2	8
C1C2CSCN2CN1	8	2	8
C1COC2SCCN12	8	2	8
C1C2CSNC2OC1	8	2	8
C1CSC2NCOC12	8	2	8
C1C2SNCC2OC1	8	2	8
C1C2ONCC2SC1	8	2	8
C1C2CNSC2OC1	8	2	8
C1C2NCSC2CO1	8	2	8
C1C2NCCN2CS1	8	2	8
C1C2CSCC2ON1	8	2	8
C1C2CSCC2NO1	8	2	8
C1NC1C2CNCN2	8	2	8
C1C2NCNC2NC1	8	2	8
C1C2NCNC2OC1	8	2	8
C1C2CNNC2OC1	8	2	8
C1C2OCCN2CN1	8	2	8
C1CNC2CONC12	8	2	8
C1C2NCOC2OC1	8	2	8
C1C2SCNC2SC1	8	2	8
C1C2NCSC2SC1	8	2	8
C1CSC2CNSC12	8	2	8
C1C2CSNC2SC1	8	2	8
C1C2CNSC2SC1	8	2	8
C1C2NSCC2SC1	8	2	8
C1C2NCSC2CS1	8	2	8
C1C2SCSC2SC1	8	2	8
C1C2OCOC2SC1	8	2	8
C1C2OCCN2NC1	8	2	8
B1N2CCCC2CO1	8	2	8
C1OC1C2CCON2	8	2	8
C1OC1C2CNCO2	8	2	8
C1C2CNOC2OC1	8	2	8
C1C2NOCC2OC1	8	2	8
C1C2OCOC2OC1	8	2	8
C1COC2CNOC12	8	2	8
O1C2CNC1CNC2	8	2	8
O1C2COC1CNC2	8	2	8
C1C2NCOC2CO1	8	2	8
C1C2COC1CNN2	8	2	8
C1N2CNC2OCC1	8	2	8
C1C2NCN2COC1	8	2	8
C1C2NCNC2SC1	8	2	8
C1C2NNCC2SC1	8	2	8
C1C2NCSC2NC1	8	2	8
C1C2SNCC2NC1	8	2	8
C1CNC2NCSC12	8	2	8
C1C2NCSC2CN1	8	2	8
C1C2SCCN2CN1	8	2	8
C1CNC2SCCN12	8	2	8
C1C2CNNC2SC1	8	2	8
C1C2SCCN2NC1	8	2	8
C1C2NOCC2SC1	8	2	8
C1COC2NCSC12	8	2	8
C1COC2SCNC12	8	2	8
C1C2CONC2CO1	8	2	8
C1OC1C2CNOC2	8	2	8
C1OC1C2CCNO2	8	2	8
C1C2CONC2OC1	8	2	8
C1OC1C2COCN2	8	2	8
C1OC1C2NCCO2	8	2	8
C1C2CONN2CC1	8	2	8
C1C2CSNC2CN1	8	2	8
C1C2CSCC2NN1	8	2	8
C1C2NCCN2SC1	8	2	8
C1C2NNSC2CC1	8	2	8
C1B2OCCN2CC1	8	2	8
C1CSC2COSC12	8	2	8
C1C2ONCC2NC1	8	2	8
C1C2NCOC2NC1	8	2	8
C1C2CNOC2NC1	8	2	8
C1C2CONC2NC1	8	2	8
C1C2NNCC2OC1	8	2	8
C1CNC2OCCN12	8	2	8
C1C2CNOC2CN1	8	2	8
C1C2COCC2ON1	8	2	8
C1C2NNCN2CC1	8	2	8
C1C2NCCN2CN1	8	2	8
C1C2CNNC2CN1	8	2	8
C1C2CNCN2NC1	8	2	8
C1C2CNNN2CC1	8	2	8
C1C2NCCN2NC1	8	2	8
C1C2NCNN2CC1	8	2	8
C1C2CNNC2NC1	8	2	8
C1CNC2CNNC12	8	2	8
C1OC1C2CCNN2	8	2	8
C1OC1C2CNCN2	8	2	8
C1C2CONC2CN1	8	2	8
C1C2NCOC2CN1	8	2	8
C1C2COCC2NN1	8	2	8
N1N2N1C3CC2CC3	8	3	5
C1NCNCNCN1	8	1	2
C1OCOCOCO1	8	1	2
C1SCSCSCS1	8	1	2
C1CSSCCSS1	8	1	2
C1CNCSSCN1	8	1	4
C1CO[Si]OCCO1	8	1	5
C1COPOCCO1	8	1	5
C1CO[Si]OCCN1	8	1	5
C1COPOCCN1	8	1	5
B1OCCNCCO1	8	1	5
C1COSCSOC1	8	1	5
S1C2SCSC2SC1	8	2	3
O1C2OCOC2OC1	8	2	3
N1C2NCNC2NC1	8	2	3
C1N2CNCN2CN1	8	2	3
C(CC1NN1)C2NN2	8	2	3
C1OP2OCC1CO2	8	2	4
C1NP2NCC1CN2	8	2	4
N1CSC2NCSC12	8	2	4
C1NSC2CNSC12	8	2	4
C1CNN2CCNN12	8	2	4
C1NC2CNC1SS2	8	2	4
C1OB2OCC1CO2	8	2	4
C(CN1CN1)N2CN2	8	2	4
C1O[Si]2OCC1CO2	8	2	4
N1COC2NCOC12	8	2	4
C1SSC2CSSC12	8	2	4
C1NNC2CNNC12	8	2	4
C1C2OBOC2CO1	8	2	5
C1C2OPOC2CS1	8	2	5
C1C2CNSC2SN1	8	2	5
N1C2NCSC2SC1	8	2	5
O1C2COPOCC12	8	2	5
C1C2NSNC2CO1	8	2	5
C1C2NSNC2CN1	8	2	5
C1NCNCC12NN2	8	2	5
C1C2OSOC2CN1	8	2	5
C1C2OSOC2CO1	8	2	5
C1C2OSOC2CS1	8	2	5
C1N2CCOB2OC1	8	2	5
C1N2CSCN2CN1	8	2	5
N1C2OCOC2NC1	8	2	5
C1C2OPOC2CO1	8	2	5
C1C2NNNC2CO1	8	2	5
O1C2CNSNCC12	8	2	5
C1N2CCOP2OC1	8	2	5
C1C2NONC2CO1	8	2	5
C1C2NONC2CN1	8	2	5
C1C2NNNC2CN1	8	2	5
C1CC1C2NNNN2	8	2	5
C1C2CNNC2NN1	8	2	5
C1NP2OCC1CO2	8	2	6
C1OCC12COSN2	8	2	7
N1CNC12NCCS2	8	2	7
N1NC1C2CNCS2	8	2	7
C1CC1N2CNNN2	8	2	7
C1NCC12NCNN2	8	2	7
C1CN1C2NCON2	8	2	7
C1SCC12NCNO2	8	2	7
C1CC1C2NNSN2	8	2	7
C1NCC12CNSN2	8	2	7
C1CC1N2NCNN2	8	2	7
C1NCC12NCNO2	8	2	7
C1CC1C2NNNS2	8	2	7
C1C2NNCC2SN1	8	2	8
C1C2CNSC2ON1	8	2	8
C1C2COSN2CO1	8	2	8
C1C2OPNC2OC1	8	2	8
C1C2OPOC2OC1	8	2	8
S1C2CNC1NCN2	8	2	8
C1C2NCSN2NC1	8	2	8
C1C2CNOS2OC1	8	2	8
C1C2NNNC2OC1	8	2	8
N1C2CNC1CNN2	8	2	8
C1C2SCNN2CN1	8	2	8
C1C2SNCN2CN1	8	2	8
C1C2CONC2ON1	8	2	8
C1C2OCOC2ON1	8	2	8
C1CSC2SCNN12	8	2	8
C1N2CPNC2SC1	8	2	8
C1C2NSCC2SN1	8	2	8
C1C2SCSC2NS1	8	2	8
C1C2SCNN2NC1	8	2	8
C1C2SOCC2ON1	8	2	8
C1C2CSNC2NN1	8	2	8
C1C2NCOC2SN1	8	2	8
C1C2ONCC2SN1	8	2	8
C1C2OPSC2CS1	8	2	8
C1OC1C2CNSN2	8	2	8
C1CSC2NCNN12	8	2	8
C1N2CNNC2SC1	8	2	8
C1CNC2SCNN12	8	2	8
C1NNC2CSNC12	8	2	8
C1CNC2SNCN12	8	2	8
C1C2CSNC2ON1	8	2	8
C1OC1C2CNNS2	8	2	8
C1C2NNCC2ON1	8	2	8
C1CNC2OCNN12	8	2	8
C1C2NCOC2NN1	8	2	8
C1C2CNOC2NN1	8	2	8
C1NNC2CONC12	8	2	8
C1C2SCNC2SN1	8	2	8
C1C2SNNC2SC1	8	2	8
C1C2NNSC2SC1	8	2	8
C1C2SCNC2NS1	8	2	8
C1N2CSNC2SC1	8	2	8
C1N2CSNC2NC1	8	2	8
C1CNC2SSCN12	8	2	8
C1C2SCCN2NO1	8	2	8
C1CCON2CON12	8	2	8
C1C2CNNN2NC1	8	2	8
C1C2NNCN2NC1	8	2	8
C1C2CNNN2CN1	8	2	8
C1C2CONC2NN1	8	2	8
C1C2NNCN2CN1	8	2	8
C1C2OCNC2NO1	8	2	8
C1CNC2ONCN12	8	2	8
C1C2SCCN2NN1	8	2	8
C1C2COCN2NN1	8	2	8
C1C2OCOC2NN1	8	2	8
C1NN1C2CCNO2	8	2	8
C1C2NNNC2SC1	8	2	8
C1OC1N2CSCN2	8	2	8
C1C2SCSC2NN1	8	2	8
C1C2SCSC2SS1	8	2	8
C1C2NCSC2SN1	8	2	8
C1CSC2NCSN12	8	2	8
C1C2NNSC2CO1	8	2	8
C1C2CNSC2NN1	8	2	8
C1OC1C2NCNS2	8	2	8
C1CNC2NCSN12	8	2	8
C1C2ONCN2CN1	8	2	8
C1C2NCCN2SO1	8	2	8
C1C2NCNN2NC1	8	2	8
C1C2NCNN2CN1	8	2	8
C1N2CNNC2NC1	8	2	8
C1CNC2NCNN12	8	2	8
C1C2NCNC2NN1	8	2	8
C1C2NNNN2CC1	8	2	8
C1C2NNNC2NC1	8	2	8
C1C2NONC2NC1	8	2	8
C1OC1C2NCNN2	8	2	8
C1C2NCNC2ON1	8	2	8
N1C2NCOC2NC1	8	2	8
C1C2NCNC2NO1	8	2	8
C1C2SCNC2NN1	8	2	8
C1C2SNNC2NC1	8	2	8
C1C2NNSC2CN1	8	2	8
N1C2NCSC2NC1	8	2	8
C1C2OCNC2NN1	8	2	8
C1OC1C2CNNN2	8	2	8
C1C2NCCN2NN1	8	2	8
C1C2NCOC2NO1	8	2	8
C1N2CNNC2OC1	8	2	8
C1COC2NCNN12	8	2	8
C1C2SCNC2ON1	8	2	8
C1C2NCSC2NO1	8	2	8
N1C2NCSC2OC1	8	2	8
N1C2OCNC2SC1	8	2	8
C1C2SCNC2NO1	8	2	8
C1C2NCSC2ON1	8	2	8
C1OC1C2CSNN2	8	2	8
C1N2CNOC2SC1	8	2	8
N1C2OCSC2SC1	8	2	8
O1C2COP1OCC2	8	2	8
C1C2NCNC2SN1	8	2	8
C1C2NCNC2NS1	8	2	8
C1C2NCSC2NN1	8	2	8
C1C2NNSC2NC1	8	2	8
C1C2NSNC2NC1	8	2	8
O1C2NCCN3OC123	8	3	8
C1CNNNNNC1	8	1	5
C1COPOPOC1	8	1	5
C1O[Si]2OCN1CO2	8	2	4
C1OP2OCP1CO2	8	2	4
S1C2SSSC2SC1	8	2	5
C1N2CNNC2NN1	8	2	5
N1C2OSOC2NC1	8	2	5
N1C2NONC2NC1	8	2	5
N1C2NNNC2NC1	8	2	5
N1C2NSNC2NC1	8	2	5
N1C2SCSC2NS1	8	2	5
C1OC1C2NNNN2	8	2	6
O1ON1C2CNCN2	8	2	7
C1C2SCNN2NN1	8	2	8
C1C2NNCN2NN1	8	2	8
C1C2NNNC2NN1	8	2	8
C1C2SSNC2NN1	8	2	8
C1C2NNNN2CN1	8	2	8
N1NOC12NCCS2	8	2	8
C1C2NNC2SSN1	8	2	8
C1C2NNSC2NN1	8	2	8
C1NOC2SNNC12	8	2	8
C1C2NNNC2SN1	8	2	8
C1NNC2NNSC12	8	2	8
C1N2NCSC2NN1	8	2	8
C1C2NNNN2NC1	8	2	8
N1C2NONC2OC1	8	2	8
C1N2NNNC2NC1	8	2	8
N1C2NNOC2NC1	8	2	8
C1N2NCNC2NN1	8	2	8
C1CSC2NNNN12	8	2	8
N1C2NNNC2SC1	8	2	8
N1C2NSNC2NS1	8	2	3
O1C2OSOC2OS1	8	2	3
N1C2NNNC2NN1	8	2	3
N1C2NNSC2SN1	8	2	5
N1C2NONC2NN1	8	2	5
N1NN1C2CNON2	8	2	7
N1C2SCNN2NN1	8	2	8
N1C2OCON2NN1	8	2	8
N1C2NNNN2NC1	8	2	8
N1[Si]N[Si]N[Si]N[Si]1	8	1	2
O1[Si]O[Si]O[Si]O[Si]1	8	1	2
B1N2BSBN2BS1	8	2	3
C1CCCCCCCC1	9	1	1	9-Cycle
C1CCCC12CCCC2	9	2	3
C1CC2CCC1CCC2	9	2	4
C(CC1CC1)CC2CC2	9	2	4
C1C2CCCC1CCC2	9	2	4
C(C1CCC1)C2CCC2	9	2	4
C1C2CCCCC1CC2	9	2	5
C1C2CC1CCCCC2	9	2	5
C1C2CCCCCCC12	9	2	5
C1CCCC2CCCC12	9	2	5
C1CC12CCCCCC2	9	2	5
C1C2CCC2CCCC1	9	2	5
C1CCCCC12CCC2	9	2	6
C1CC(C1)C2CCCC2	9	2	6
C1CC1C2CCCCC2	9	2	6
C(C1CC1)C2CCCC2	9	2	6
C(CC1CCC1)C2CC2	9	2	7
[truncated: 104,779 more rows]
