# Supplementary material for: Atomic ring invariant and Modified CANON extended connectivity algorithm for symmetry perception in molecular graphs and rigorous canonicalization of SMILES
Source: J Cheminform. 2020 Aug 20;12:48. doi: 10.1186/s13321-020-00453-4 (PMC7439248; doi:10.1186/s13321-020-00453-4)
Supplement: Supplementary file 3 — Additional file 3. Testing results of the symmetry perception algorithm for 3-regular graphs. [file 13321_2020_453_MOESM3_ESM.xlsx]

## Sheet: Лист1
Molecular Graphs	Count of Symmetry Classes by Modified CANON algorithm	Count of Symmetry Classes by algorithms with an explicit determination of graph automorphisms
CCCC1CCCC1	6	6
CC1CCCC(C)C1	5	5
CCC1CCCCC1CC	5	5
CCC1CCCCC1	6	6
CCC1CCCC(CC)C1	6	6
CCC(CC)CC1CCCCC1	8	8
C1CC2CCCCC12	4	4
CC1CCC(CC1)C2CCC(C)CC2	5	5
CCC1CCC2CCCCC2C1	12	12
CC(C1CCCCC1)C2CCCCC2	6	6
CC1CCC2CCCCC2C1C	12	12
CC1CCCC2CCCC(C)C12	7	7
C1CC2CCCCCC2C1	6	6
C1CCC2C(C1)C3CCCC4CCCC2C34	9	9
C1CCC2C(C1)CCC3CCC4CCCCC4C32	10	10
C1CCC2C(C1)CCC3C4CCCCC4CCC23	9	9
C12C3C4C5C6C1C2C(C43)C65	3	3
C1C2CC3CC(CC12)C4CC3C4	7	7
C1CC2CCC1CCC3CCC(CC3)CC2	3	3
C1CC2CCC3CCC4CCC1C2C34	4	4
C12C3C1C4C5C4C6C5C3C26	3	3
C1=CC1C2(C3C=CC23)C45C6C=CC5C=CC64	10	10
C12C3C4C1C5C6C7C8C9C7C(C3C9C2C85)C46	2	2
C12C3C4C2C5C1C3C45	1	1
C12C3C1C4C5C4C5C23	2	2
C1C2CC1C(C3CC(C3)C2)C4C5CC6CC(C5)CC4C6	10	10
C(C1C2C3C2C2C4C(C14)C32)C1C2C3C(C4C5C4C15)C23	9	9
C1C2CC3C4CC5C6CC7CC5C3C(C2)(C7)C6C14	8	8
C12C3C1C4C5C4C3C25	3	3
C12C3C4C5C2C6C4C1C5C36	1	1
C12C3C1CC4C5C4C5CC23	3	3
C12C3C4C5C6C1C56C234	3	3
