# Supplementary material for: Atomic ring invariant and Modified CANON extended connectivity algorithm for symmetry perception in molecular graphs and rigorous canonicalization of SMILES
Source: J Cheminform. 2020 Aug 20;12:48. doi: 10.1186/s13321-020-00453-4 (PMC7439248; doi:10.1186/s13321-020-00453-4)
Supplement: Supplementary file 4 — Additional file 4. Testing results of the symmetry perception algorithm for 4-regular graphs. [file 13321_2020_453_MOESM4_ESM.xlsx]

## Sheet: Лист1
SMILES	VERTICES	RINGS	SYMMETRY_CLASSES	NAME
C12C3C1C23	4	3	1	Tetrahedral graph
C12C3C1C4C2C34	6	4	1	G(3,1) Prism graph
C12C3C4C1C3C24	6	4	1	K(3,3) Utility graph
C12C3C4C1C5C2C3C45	8	5	1	G(4,1) Cubical graph
C12C3C4C2C5C3C1C45	8	5	1	M(4) Wagner graph
C12C3C1C4C5C4C5C23	8	5	2
C12C3C1C4C5C2C4C35	8	5	3
C12C3C4C5C(C2C15)C34	8	5	3
C12C3C4C1C5C6C2C3C6C45	10	6	1	G(5,1) Prism graph
C12C3C4C5C2C6C4C1C5C36	10	6	1	G(5,2) Petersen graph
C12C3C4C1C5C4C6C2C3C56	10	6	1	M(5) Mobius ladder
C12C3C4C1C5C6C3C5C6C24	10	6	2
C12C3C4C5C6C1C6C(C23)C45	10	6	3
C1(C2C3C4C3C24)C5C6C5C16	10	6	3
C12C3C1C4C5C4C6C3C2C56	10	6	3
C12C3C4C1C5C3C6C2C4C56	10	6	3
C12C3C4C5C6C1C4C(C26)C35	10	6	3
C12C3C1C4C5C4C6C2C5C36	10	6	3
C12C3C1C4C5C6C5C3C4C26	10	6	3
C12C(C3C4C1C34)C5C6C2C56	10	6	3
C12C3C1C4C5C2C6C3C4C65	10	6	4
C12C3C1C4C5C6C4C5C6C23	10	6	4
C12C3C1C4C5C4C6C5C6C23	10	6	4
C12C3C1C4C5C6C5C2C3C64	10	6	5
C12C3C1C4C5C6C2C3C5C64	10	6	6
C12C3C1C4C5C3C6C4C2C56	10	6	6
C12C3C4C(C1C5C6C4C56)C23	10	6	6
C12C3C4C1C5C6C3C5C7C2C6C47	12	7	1	Franklin graph
C12C3C4C1C5C4C6C7C3C2C7C56	12	7	1	G(6,1) Prism graph
C12C3C4C2C5C4C6C7C1C3C7C56	12	7	1	M(6) Mobius ladder
C12C3C1C4C5C6C2C6C7C3C7C45	12	7	1	Truncated tetrahedral graph
C12C3C4C5C2C6C7C1C(C3C75)C46	12	7	1
C12C3C4C5C2C6C3C7C1C4C6C75	12	7	1
C12C3C4C1C5C6C7C5C2C3C7C64	12	7	2	Bidiakis cube graph
C12C3C4C5C(C1C6C3C56)C7C2C47	12	7	2	G(6,2) Durer graph
C12C3C4C1C5C6C7C(C6C4C27)C35	12	7	2
C12C3C4C5C6C(C3C26)C7C1C5C47	12	7	2
C12C3C2C4C5C6C5C3C7C(C16)C74	12	7	2
C12C3C4C1C5C6C7C5C2C3C6C74	12	7	2
C12C3C2C4C5C4C6C5C6C7C1C37	12	7	2
C12C3C1C4C5C4C5C6C7C6C7C23	12	7	2
C12C3C4C1C3C5C6C7C5C6C7C24	12	7	2
C12C3C1C4C5C6C2C7C5C3C6C74	12	7	3	Tietze graph
C12C3C(C1C4C5C3C45)C6C7C2C67	12	7	3
C12C3C4C1C5C4C6C7C2C3C6C57	12	7	3
C12C3C4C1C5C6C4C5C7C2C6C37	12	7	3
C12C3C4C1C5C6C4C7C3C6C2C57	12	7	3
C12C(C3C1C4C5C3C45)C6C7C2C67	12	7	3
C12C3C4C1C5C6C3C7C2C6C4C57	12	7	3
C12C3C4C3C5C6C7C1C2C5C6C47	12	7	4
C12C3C4C1C5C6C7C(C6C7C24)C35	12	7	4
C12C3C4C1C4C5C6C7C(C23)C6C75	12	7	4
C12C3C4C(C5C2C6C1C56)C7C3C47	12	7	4
C12C3C4C5C6C(C7C1C4C75)C6C23	12	7	4
C12C3C4C5C(C6C7C6C3C27)C5C14	12	7	4
C12C3C4C5C(C1C35)C6C7C2C6C47	12	7	5
C12C3C4C5C(C1C6C7C4C67)C5C23	12	7	5
C12C3C4C5C(C1C6C7C6C47)C2C35	12	7	5
C12C3C(C4C5C1C4C25)C6C7C3C76	12	7	5
C12C3C(C4C5C1C2C45)C6C7C3C76	12	7	5
C12C3C1C4C5C4C5C6C7C6C3C27	12	7	5
C12C3C1C4C5C6C7C5C6C3C4C27	12	7	5
C12C3C4C5C6C1C7C(C4C7C65)C23	12	7	5
C12C3C4C5C(C1C6C7C4C67)C3C25	12	7	5
C12C3C4C5C1C6C2C7C3C4C6C57	12	7	6
C1(C2C3C2C13)C4C5C6C5C7C6C47	12	7	6
C12C3C1C4C5C4C5C2C6C7C6C37	12	7	6
C12C3C1C4C5C6C2C5C7C3C6C74	12	7	6
C12C3C1C4C5C6C7C6C3C(C27)C45	12	7	6
C1(C2C3C2C13)C4C5C6C7C5C6C47	12	7	6
C12C3C4C5C6C(C1C7C2C4C37)C65	12	7	6
C12C3C4C5C6C(C1C7C3C27)C5C46	12	7	6
C12C3C1C4C5C4C6C3C7C2C6C57	12	7	6
C12C3C4C5C(C1C6C5C46)C7C2C37	12	7	6
C12C3C1C4C5C6C5C3C7C2C6C47	12	7	6
C12C3C4C1C5C3C6C7C4C6C5C27	12	7	6
C12C3C4C2C5C6C4C7C6C1C3C75	12	7	6
C12C3C4C5C4C6C(C1C7C2C37)C56	12	7	6
C12C3C1C4C5C6C4C5C7C2C6C37	12	7	7
C12C3C1C4C5C4C6C7C2C3C6C57	12	7	7
C12C3C4C5C6C7C(C2C15)C3C7C64	12	7	7
C12C3C4C5C6C(C7C3C5C47)C1C26	12	7	7
C12C3C4C5C6C(C4C23)C1C7C5C76	12	7	7
C12C3C4C3C5C2C1C6C7C5C6C47	12	7	7
C12C3C4C5C6C(C1C7C4C57)C6C23	12	7	7
C12C3C4C1C5C6C(C5C64)C7C2C37	12	7	7
C12C3C4C5C4C5C1C6C7C3C6C27	12	7	7
C12C3C4C(C1C5C6C5C46)C7C2C37	12	7	7
C12C3C(C4C2C5C1C45)C6C7C3C67	12	7	7
C1(C2C3C2C13)C4C5C4C6C7C5C67	12	7	7
C12C3C4C5C3C6C7C1C4C6C5C27	12	7	7
C12C3C1C4C5C6C7C(C25)C6C4C37	12	7	7
C12C3C4C1C5C6C7C2C3C(C57)C46	12	7	7
C12C3C2C4C5C6C7C1C4C(C35)C76	12	7	7
C12C3C4C1C5C6C7C5C6C4C2C37	12	7	7
C12C3C1C4C5C6C(C7C6C3C74)C25	12	7	7
C1(C2C3C2C13)C4C5C6C7C4C5C67	12	7	8
C12C3C1C4C5C4C6C7C5C6C7C23	12	7	8
C12C3C1C4C5C6C7C(C57)C2C4C63	12	7	8
C12C3C4C5C6C(C1C7C4C57)C2C36	12	7	8
C12C3C1C4C5C6C4C7C3C6C2C57	12	7	8
C12C3C4C1C5C(C2C6C7C6C47)C35	12	7	9
C12C3C1C4C5C6C7C5C3C(C26)C74	12	7	9
C12C3C4C5C6C4C7C(C1C6C23)C57	12	7	10
C12C3C2C4C5C(C1C54)C6C7C6C37	12	7	11
C12C3C4C(C13)C5C2C6C7C4C6C57	12	7	11
C12C3C4C5C(C1C6C7C6C37)C5C24	12	7	11
C12C3C4C5C6C7C6C2C1C3C7C45	12	7	12	Frucht graph
C12C3C4C5C(C6C1C2C65)C7C3C47	12	7	12
C12C3C1C4C5C6C2C7C6C4C5C37	12	7	12
C12C3C4C5C6C7C1C(C4C57)C6C23	12	7	12
C12C3C4C5C6C7C1C(C23)C6C4C57	12	7	12
C12C3C4C1C5C4C6C5C7C8C2C3C8C76	14	8	1	G(7,1) Prism graph
C12C3C4C5C1C6C7C2C8C3C6C5C8C74	14	8	1	G(7,2) Petersen graph
C12C3C4C5C6C1C7C4C8C2C5C7C3C68	14	8	1	Heawood graph
C12C3C4C1C5C4C6C5C7C8C3C2C8C67	14	8	1	M(7) Mobius ladder
C12C3C4C5C1C6C4C7C3C8C2C7C5C86	14	8	1
C12C3C4C5C6C7C8C(C1C74)C5C(C26)C38	14	8	3
C12C3C4C5C6C7C8C(C1C74)C3C(C26)C58	14	8	3
C12C3C4C5C1C6C7C3C8C5C7C2C4C86	14	8	3
C12C3C4C2C5C1C6C7C3C8C(C45)C6C78	14	8	3
C12C3C4C2C5C6C1C7C3C8C7C6C5C48	14	8	3
C12C3C4C5C6C1C7C6C8C2C3C7C5C48	14	8	3
C12C3C4C5C6C7C8C1C4C(C85)C(C27)C36	14	8	3
C12C3C4C5C6C7C8C1C6C(C47)C(C25)C38	14	8	3
C12C3C4C5C6C7C8C1C4C(C58)C(C26)C37	14	8	3
C12C3C4C1C5C6C7C8C6C4C5C(C28)C73	14	8	3
C12C3C4C1C5C6C7C8C6C4C(C27)C5C38	14	8	3
C12C3C4C5C1C6C7C3C(C56)C8C4C2C78	14	8	3
C12C3C4C1C5C6C4C7C8C2C3C(C86)C57	14	8	4
C12C3C4C2C5C6C7C8C(C7C4C18)C5C36	14	8	4
C12C3C4C1C5C4C6C7C8C5C7C2C3C86	14	8	4
C12C3C4C1C5C6C7C8C(C3C28)C7C5C46	14	8	4
C12C3C4C5C6C7C8C1C3C(C75)C(C24)C68	14	8	4
C12C3C4C1C5C6C7C2C3C8C6C4C8C57	14	8	4
C12C3C4C5C6C(C7C1C4C57)C8C3C2C68	14	8	4
C12C3C4C5C6C(C7C1C5C47)C8C6C2C38	14	8	4
C12C3C4C5C6C(C7C1C8C7C5C48)C2C36	14	8	4
C12C3C4C5C6C7C8C(C5C6C14)C7C3C28	14	8	4
C12C3C4C5C6C7C8C(C(C16)C8C24)C7C53	14	8	4
C12C3C4C5C(C14)C6C2C7C8C3C5C7C68	14	8	4
C12C3C4C5C6C(C3C26)C7C1C8C5C7C48	14	8	4
C12C3C4C1C5C6C7C8C2C(C38)C7C5C46	14	8	4
C12C3C4C2C5C6C7C3C1C8C6C4C8C57	14	8	4
C12C3C4C1C5C6C3C7C2C8C4C5C7C86	14	8	4
C12C3C4C1C5C6C7C2C8C3C6C7C4C58	14	8	4
C12C3C4C1C5C6C7C8C(C26)C3C7C4C85	14	8	4
C12C3C4C5C6C1C7C8C(C3C27)C4C5C86	14	8	5
C12C3C4C5C(C14)C6C7C8C2C6C(C37)C58	14	8	5
C12C3C4C1C5C6C7C8C2C3C7C(C64)C58	14	8	5
C12C3C4C5C6C7C(C8C(C16)C5C84)C3C27	14	8	5
C12C3C4C5C6C2C7C8C(C1C3C58)C4C67	14	8	5
C12C3C4C5C6C7C(C1C3C57)C8C4C2C68	14	8	6
C12C3C4C1C5C6C7C3C8C5C6C4C2C78	14	8	6
C12C3C4C1C5C6C7C3C8C5C7C4C2C68	14	8	6
C12C3C4C5C6C7C1C8C3C2C4C6C8C75	14	8	7
C12C3C4C5C6C7C1C8C(C24)C7C8C6C35	14	8	7
C12C3C4C5C6C7C(C8C4C6C83)C2C5C17	14	8	7
C12C3C4C5C6C7C8C1C(C6C4C58)C3C27	14	8	7
C12C3C4C1C5C6C7C3C6C5C8C7C2C48	14	8	7
C12C3C4C5C6C7C8C1C(C6C3C27)C4C58	14	8	7
C12C3C4C5C6C3C2C7C8C1C(C57)C4C86	14	8	7
C12C3C4C1C5C6C7C8C4C5C6C2C8C37	14	8	7
C12C3C4C1C5C6C4C7C8C2C6C(C38)C57	14	8	7
C12C3C4C1C5C6C7C8C2C5C6C3C8C47	14	8	7
C12C3C4C1C5C6C7C8C2C6C4C8C5C37	14	8	7
C12C3C4C5C6C7C1C8C2C3C4C(C75)C68	14	8	7
C12C3C4C5C6C7C2C8C3C1C6C(C48)C57	14	8	8
C12C3C4C5C1C6C2C7C8C3C4C7C5C68	14	8	8
C12C3C4C1C5C6C7C5C8C2C(C73)C6C48	14	8	8
C12C3C4C5C3C6C2C7C1C8C5C7C4C86	14	8	8
C12C3C4C1C5C3C6C7C8C(C74)C6C5C28	14	8	8
C12C3C4C5C6C7C(C8C1C5C7C84)C3C26	14	8	8
C12C3C4C1C5C6C7C4C2C8C7C5C3C86	14	8	8
C12C3C4C1C5C6C2C7C3C8C4C6C7C58	14	8	8
C12C3C4C5C6C7C1C8C(C6C3C27)C4C85	14	8	8
C12C3C4C5C6C7C1C8C(C7C46)C5C3C28	14	8	8
C12C3C4C5C1C6C5C4C7C8C2C3C7C68	14	8	8
C12C3C4C1C5C6C2C7C4C8C3C6C7C58	14	8	8
C12C3C4C1C5C6C2C7C3C8C5C7C4C68	14	8	9
C12C3C4C5C6C7C1C8C2C(C3C4C68)C75	14	8	9
C12C3C4C1C5C6C7C8C(C6C3C5C28)C74	14	8	10
C12C3C4C5C6C7C8C3C6C5C8C2C4C17	14	8	11
C12C3C4C5C6C7C8C4C5C8C1C6C3C27	14	8	14
C12C3C4C5C6C7C8C1C(C2C6C8C47)C35	14	8	14
C12C3C4C5C6C7C2C8C3C(C5C14)C7C68	14	8	14
C12C3C4C5C6C7C8C3C2C6C1C7C5C48	14	8	14
C12C3C4C5C6C7C1C8C(C64)C7C3C2C58	14	8	14
C12C3C4C5C6C7C1C8C5C7C3C6C8C24	14	8	14
C12C3C4C5C6C7C5C8C2C(C17)C3C6C48	14	8	14
C12C3C4C5C6C7C4C8C(C6C1C38)C2C57	14	8	14
C12C3C4C5C6C7C2C8C3C6C7C8C5C14	14	8	14
C12C3C4C5C6C7C8C1C5C4C8C6C3C27	14	8	14
C12C3C4C5C6C7C1C(C5C24)C8C7C3C68	14	8	14
C12C3C4C5C6C7C8C1C3C7C4C8C6C25	14	8	14
C12C3C4C2C5C6C1C7C8C4C3C7C6C85	14	8	14
C12C3C4C5C6C(C7C8C6C(C48)C27)C1C35	14	8	14
C12C3C4C1C5C4C6C5C7C8C9C2C3C9C8C67	16	9	1	G(8,1) Prism graph
C12C3C4C5C6C1C7C8C3C9C5C2C8C6C9C47	16	9	1	G(8,3) Mobius–Kantor graph
C12C3C4C2C5C4C6C5C7C8C9C3C1C9C8C67	16	9	1	M(8) Mobius ladder
C12C3C4C1C5C6C7C8C9C7C5C4C9C3C8C26	16	9	2	G(8,2) Petersen graph
C12C3C4C1C5C4C6C5C7C8C9C%10C2C3C%10C9C8C67	18	10	1	G(9,1) Prism graph
C12C3C4C1C5C4C6C5C7C6C8C9C%10C2C3C%10C9C78	18	10	1	M(9) Mobius ladder
C12C3C4C5C6C2C7C8C9C1C%10C(C3C7C(C49)C%106)C85	18	10	1	Pappus graph
C12C3C4C5C6C7C8C9C1C%10C6C2C7C3C8C4C9C5%10	18	10	2	G(9,2) Petersen graph
C12C3C1C4C5C6C7C6C8C3C9C%10C(C%10C48)C5C2C79	18	10	2	G(9,3) Petersen graph
C12C3C4C5C6C7C(C1C5C37)C8C9C2C%10C4C9C6C8%10	18	10	5	Blanusa snark (first)
C12C3C4C5C6C7C8C(C9C6C4C1C95)C%10C2C8C3C7%10	18	10	6	Blanusa snark (second)
C12C3C4C5C6C1C7C8C9C%10C7C6C5C%10C4C9C3C28	18	10	6
C12C3C4C1C5C4C6C5C7C6C8C9C%10C%11C3C2C%11C%10C9C78	20	11	1	G(10,1) Prism graph
C12C3C4C5C1C6C7C2C8C3C9C4C%10C5C6C%11C7C8C9C%10%11	20	11	1	G(10,2) Dodecahedral graph
C12C3C4C5C6C1C7C8C3C9C%10C2C%11C4C9C(C58)C(C6%11)C7%10	20	11	1	G(10.3) Desargues graph
C12C3C4C2C5C4C6C5C7C6C8C9C%10C%11C1C3C%11C%10C9C78	20	11	1	M(10) Mobius ladder
C12C3C4C5C6C7C8C9C(C1C%10C7C3C9C5%10)C%11C6C2C8C4%11	20	11	2	G(10,4) Petersen graph
C12C3C4C5C6C7C8C9C%10C1C6C%11C(C27)C(C83)C(C94)C%11C%105	20	11	3	Flower snark
C12C3C4C1C5C4C6C5C7C6C8C7C9C%10C%11C%12C2C3C%12C%11C%10C98	22	12	1	G(11,1) Prism graph
C12C3C4C1C5C4C6C5C7C6C8C7C9C%10C%11C%12C3C2C%12C%11C%10C89	22	12	1	M(11) Mobius ladder
C12C3C4C5C6C7C8C9C%10C%11C1C%12C7C2C8C3C9C4C%10C5C%11C6%12	22	12	2	G(11,2) Petersen graph
C12C3C4C5C6C7C8C9C%10C%11C1C%12C5C9C2C6C%10C3C7C%11C4C8%12	22	12	2	G(11,3) Petersen graph
C12C3C4C5C6C3C7C4C8C9C2C%10C6C9C%11C%12C1C(C5%11)C(C7%12)C%108	22	12	4	Loupekine snark (first)
C12C3C4C5C6C3C7C4C8C9C2C%10C6C9C%11C%12C5C(C(C1%12)C7%11)C%108	22	12	4	Loupekine snark (second)
C12C3C4C1C5C4C6C5C7C6C8C7C9C%10C%11C%12C%13C2C3C%13C%12C%11C%10C89	24	13	1	G(12,1) Prism graph
C12C3C4C5C6C1C7C8C9C2C%10C%11C3C%12C8C4C%13C7C%11C6C%12C9C5C%10%13	24	13	1	G(12,5) Nauru graph
C12C3C4C2C5C4C6C5C7C6C8C7C9C%10C%11C%12C%13C3C1C%13C%12C%11C%10C89	24	13	1	M(12) Mobius ladder
C12C3C4C5C6C7C2C8C9C%10C%11C1C%12C6C%13C3C%10C7C(C%12C49)C(C%115)C8%13	24	13	1	McGee graph
C12C3C1C4C5C4C6C7C8C3C8C9C%10C%11C2C%11C%12C5C%12C%13C(C%109)C%13C76	24	13	1	Truncated cubical graph
C12C3C4C1C5C6C7C2C8C9C3C%10C9C%11C(C87)C%12C6C5C%13C4C%10C%13C%11%12	24	13	1	Truncated octahedral graph
C12C3C4C5C6C1C7C8C9C%10C%11C%12C%13C9C7C6C%13C5C%12C4C%11C3C%10C28	24	13	2	G(12,2) 24-Fullerene graph
C12C3C4C1C5C6C7C8C9C7C%10C5C%11C%12C%13C%11C(C9C3C%13C8C2C%126)C4%10	24	13	2	G(12,3) Petersen graph
C12C3C1C4C5C6C7C6C8C3C9C%10C%11C%10C4C8C%12C%13C%12C5C%11C2C7C%139	24	13	2	G(12,4) Petersen graph
C12C3C4C5C6C1C7C8C9C2C9C%10C3C%10C%11C4C%11C%12C5C%12C%13C6C%13C78	24	13	3
C12C3C4C1C5C4C6C5C7C8C9C%10C(C9C8C67)C%11C%10C%12C%13C2C3C%12C%11%13	24	13	6
C12C3C4C5C6C7C6C8C9C%10C(C%10C%11C%12C(C%13C7C%13%11)C%12C2C45)C(C13)C98	24	13	8	Markstrom graph
C12C3C4C5C6C2C7C8C9C1C%10C%11C3C%12C%13C4C8C%14C5C%10C(C9%13)C6C%12C7C%11%14	26	14	1	F26A graph
C12C3C4C1C5C4C6C5C7C6C8C7C9C%10C%11C%12C%13C%14C2C3C%14C%13C%12C%11C%10C89	26	14	1	G(13,1) Prism graph
C12C3C4C5C6C7C1C8C9C%10C%11C2C%12C6C%13C%14C3C%10C7C(C%12C8C%14C%115)C4C9%13	26	14	1	G(13,5) Petersen graph
C12C3C4C1C5C4C6C5C7C6C8C7C9C8C%10C%11C%12C%13C%14C2C3C%14C%13C%12C%11C9%10	26	14	1	M(13) Mobius ladder
C12C3C4C5C6C7C8C9C%10C%11C%12C%13C1C%14C8C2C9C3C%10C4C%11C5C%12C6C%13C7%14	26	14	2	G(13,2) Petersen graph
C12C3C4C5C6C7C8C9C%10C%11C%12C%13C1C%14C%10C6C2C%11C7C3C%12C8C4C%13C9C5%14	26	14	2	G(13,3) Petersen graph
C12C3C4C5C6C7C8C9C%10C(C%11C1C4C(C%119)C58)C%12C2C%13C3C6C%14C7C%10C%12C%13%14	26	14	4	26-Fullerene graph
C12C3C4C5C6C7C2C8C9C%10C%11C1C%12C%13C7C%14C%15C3C(C8C(C%12C4C9%14)C6C%11%15)C%13C%105	28	15	1	Coxeter graph
C12C3C4C1C5C4C6C5C7C6C8C7C9C8C%10C%11C%12C%13C%14C%15C3C2C%15C%14C%13C%12C%11C9%10	28	15	1	G(14,1) Prism graph
C12C3C4C5C6C7C1C8C9C%10C3C%11C%12C8C%13C(C2C%14C5C%11C%15C%13C7C%14C%12C4C9%15)C6%10	28	15	1	G(14,4) Petersen graph
C12C3C4C2C5C4C6C5C7C6C8C7C9C8C%10C%11C%12C%13C%14C%15C1C3C%15C%14C%13C%12C%11C9%10	28	15	1	M(14) Mobius ladder
C12C3C4C5C6C7C1C8C9C%10C%11C%12C%13C%14C%15C%10C8C7C%15C6C%14C5C%13C4C%12C3C%11C29	28	15	2	G(14,2) Petersen graph
C12C3C4C5C6C7C8C9C%10C%11C%12C%13C%14C1C%15C6C%11C2C7C%12C3C8C%13C4C9C%14C5C%10%15	28	15	2	G(14,3) Petersen graph
C12C3C4C5C6C7C8C9C%10C%11C%12C%13C(C1C%14C9C3C%11C5C%13C7%14)C%15C8C2C%10C4C%12C6%15	28	15	2	G(14,6) Petersen graph
C12C3C4C5C6C7C8C(C1C47)C9C%10C2C%11C3C%12C5C%13C6C%14C8C9C%15C%10C%11C%12C%13C%14%15	28	15	3	28-Fullerene graph
C12C3C4C5C6C7C8C9C%10C1C%11C%12C6C%13C4C%14C9C%11C%15C%10C(C28)C(C73)C5C%13C%15C%12%14	28	15	3	7-Flower snark
C12C3C4C1C5C4C6C5C7C6C8C7C9C8C%10C9C%11C%12C%13C%14C%15C%16C2C3C%16C%15C%14C%13C%12C%11%10	30	16	1	G(15,1) Prism graph
C12C3C4C5C6C7C1C8C9C%10C3C%11C%12C5C%13C2C%14C9C%15C7C%16C4C8C%11C%15C(C%13%10)C(C%146)C%12%16	30	16	1	G(15,4) Petersen graph
C12C3C4C1C5C4C6C5C7C6C8C7C9C8C%10C9C%11C%12C%13C%14C%15C%16C3C2C%16C%15C%14C%13C%12C%10%11	30	16	1	M(15) Mobius ladder
C12C3C4C5C6C7C8C1C9C%10C%11C6C%12C2C%13C%14C7C%15C3C%11C%16C8C(C4C%14%10)C%12C%15C9C5C%13%16	30	16	1	Tutte–Coxeter graph
C12C3C4C5C6C1C7C8C4C9C2C%10C5C7C%11C%12C%13C3C%14C%15C(C%13C%16C6C%15C%12C9C%16C%14%11)C%108	30	16	2	Double-star snark
C12C3C4C5C6C7C8C9C%10C%11C%12C%13C%14C%15C1C%16C9C2C%10C3C%11C4C%12C5C%13C6C%14C7C%15C8%16	30	16	2	G(15,2) Petersen graph
C12C3C4C5C1C6C7C8C9C%10C%11C8C%12C6C%13C%14C%15C(C9C2C%147)C3C%10C%16C%15C%13C(C5%12)C%11C4%16	30	16	2	G(15,3) Petersen graph
C12C3C1C4C5C6C7C6C8C3C9C%10C%11C%10C4C%12C%13C%14C%13C9C%15C7C2C%11C%14C5C%16C%15C%16C8%12	30	16	2	G(15,5) Petersen graph
C12C3C4C5C6C7C8C9C%10C%11C%12C%13C(C(C1C%14C%10C4C%13C7%14)C%15C9C3C%12C6%15)C%16C8C2C%11C5%16	30	16	2	G(15,6) Petersen graph
C12C3C4C5C6C7C8C9C(C1C%10C%11C3C%12C5C%13C7C%14C9C%10C%15C%11C%12C%13C%14%15)C%16C2C4C6C8%16	30	16	3	30-Fullerene graph
C12C3C4C5C6C1C7C8C9C2C%10C%11C3C%12C%13C7C%14C6C%15C%10C%16C9C(C4C%12C%16%14)C%17C5C%15C%11C%13C8%17	32	17	1	Dyck graph
C12C3C4C1C5C4C6C5C7C6C8C7C9C8C%10C9C%11C%12C%13C%14C%15C%16C%17C2C3C%17C%16C%15C%14C%13C%12C%10%11	32	17	1	G(16,1) Prism graph
C12C3C4C5C6C2C7C8C9C1C%10C%11C3C%12C8C4C%13C7C%14C6C%15C%16C%12C9C%17C%10C(C%13C5C%17%15)C%14C%11%16	32	17	1	G(16,7) Petersen graph
C12C3C4C2C5C4C6C5C7C6C8C7C9C8C%10C9C%11C%12C%13C%14C%15C%16C%17C3C1C%17C%16C%15C%14C%13C%12C%10%11	32	17	1	M(16) Mobius ladder
C12C3C4C5C6C1C7C8C9C2C%10C%11C3C%12C8C4C%13C7C%14C6C%15C%10C%16C9C%12C%17C%11C%15C5C%13C%17C%14%16	32	17	1
C12C3C4C5C6C7C8C1C9C%10C%11C%12C%13C%14C%15C%16C%17C%11C9C8C%17C7C%16C6C%15C5C%14C4C%13C3C%12C2%10	32	17	2	G(16,2) Petersen graph
C12C3C4C5C6C7C8C9C%10C%11C%12C%13C%14C8C%15C(C%11C%16C%17C1C(C%12C7C2%10)C6C%13C%17C5C%14C%16C4%15)C39	32	17	2	G(16,3) Petersen graph
C12C3C4C1C5C6C7C8C9C7C%10C4C%11C%12C%13C%14C%12C5C%10C%15C%16C%17C(C8C2C%14C6%16)C%13C3C9C%11C%17%15	32	17	2	G(16,4) Petersen graph
C12C3C4C5C6C7C8C9C%10C%11C%12C%13C%14C%15C(C1C%16C7C%13C3C9C%15C5C%11%16)C%17C6C%12C2C8C%14C4C%10%17	32	17	2	G(16,6) Petersen graph
C12C3C4C5C6C7C8C9C%10C%11C(C1C%12C3C%13C5C7C%14C9C%11C%12C%13%14)C%15C%10C%16C8C6C%17C4C2C%15C%17%16	32	17	6	32-Fullerene graph
C12C3C4C5C6C7C(C8C9C(C%10C%11C6C%12C%13C%14C2C%15C%10C%16C%11C%12C%13C%16C%15%14)C%17C%18C%19C1C%20C8C%21C9C%17C%18C%21C%20%19)C%22C%23C3C4C%24C5C7C%22C%23%24	46	24	16	Tutte graph
C12C3C4C5C1C6C7C8C2C9C%10C3C%11C%12C4C%13C%14C5C%15C6C%16C7C%17C%18C8C9C%19C%20C%10C%11C%21C%22C%12C%13C%23C%24C%14C%15C%25C%16C%26C%17C%27C%18C%19C%28C%20C%21C%29C%22C%23C%30C%24C%25C%26C%31C%27C%28C%29C%30%31	60	31	1	60-Fullerene graph
