# Supplementary material for: Atomic ring invariant and Modified CANON extended connectivity algorithm for symmetry perception in molecular graphs and rigorous canonicalization of SMILES
Source: J Cheminform. 2020 Aug 20;12:48. doi: 10.1186/s13321-020-00453-4 (PMC7439248; doi:10.1186/s13321-020-00453-4)
Supplement: Supplementary file 5 — Additional file 5. Testing results of the symmetry perception algorithm for other graphs. [file 13321_2020_453_MOESM5_ESM.xlsx]

## Sheet: Лист1
SMILES	VERTICES	RINGS	SYMMETRY_CLASSES	NAME
C123C45C16C24C356	5	6	1	K(5) Complete graph
C123C45C16C37C24C567	6	7	1	Octahedral graph
C123C45C16C37C68C59C24C798	8	9	1	4-Antiprismatic graph
C123C45C67C18C49C26C58C379	8	9	1	K(4,4) Complete bipartite graph
C123C45C16C24C78C39C57C698	8	9	1
C123C45C16C37C68C79C%10%11C24C5%10C8%119	10	11	1	5-Antiprismatic graph
C123C45C67C18C49C3%10C5%11C26C8%10C79%11	10	11	1
C123C45C16C37C24C89C%10%11C58C%106C%1179	10	11	2
C123C45C16C37C68C79C8%10C%11%12C5%13C24C%13%11C9%12%10	12	13	1	6-Antiprismatic graph
C123C45C67C18C49C%106C2%11C8%12C5%13C3%10C9%12C%117%13	12	13	1	Chvatal graph
C123C45C16C78C39C2%10C4%11C5%12C67C%12%13C%10%11C98%13	12	13	1	Cuboctahedral graph
C123C45C26C78C9%10C%11%12C3%13C1(C%10%11C6%13C947)C58%12	12	13	3
C123C45C16C37C68C79C8%10C9%11C%12%13C%14%15C24C5%14C%15%12C%10%13%11	14	15	1	7-Antiprismatic graph
C123C45C67C89C%10%11C%12%13C1%14C9%15C%134C28C%126C3%10C7%14C5%11%15	14	15	2
C123C45C16C37C68C79C8%10C9%11C%10%12C%13%14C%15%16C5%17C24C%17%15C%16%13C%11%14%12	16	17	1	8-Antiprismatic graph
C123C45C67C18C9%10C2%11C4%12C69C%13%14C7%15C5%16C3%17C8%15C%10%14C%11%17C%12%16%13	16	17	1	Hypercube graph
C123C45C67C18C9%10C2%11C4%12C6%13C5%14C3%15C8%16C79C%13%17C%12%10C%11%15C%14%16%17	16	17	2
C123C45C16C37C68C79C8%10C9%11C%10%12C%11%13C%14%15C%16%17C%18%19C24C5%18C%19%16C%17%14C%12%15%13	18	19	1	9-Antiprismatic graph
C123C45C67C18C9%10C%11%12C%13%14C9%15C6%16C4%17C%138C%11%18C2%19C5%10C%14%16C3%18C7%15C%12%19%17	18	19	2
C123C45C67C89C3%10C%11%12C%13%14C1%15C6%16C%10%17C%13%18C2%19C8%20C4%14C%17(C%159C5%18C%20%16%12)C%197%11	19	20	1	Robertson graph
C123C45C16C37C68C79C8%10C9%11C%10%12C%11%13C%12%14C%15%16C%17%18C%19%20C5%21C24C%21%19C%20%17C%18%15C%13%16%14	20	21	1	10-Antiprismatic graph
C123C45C67C18C49C%10%11C%12%13C2%14C%15%16C3%12C%14%17C%18%19C58C%17%20C%21%18C6%15C%10(C7%16%21)C9%13C%11%19%20	20	21	2	Folkman graph
C123C45C67C89C1%10C%11%12C%13%14C3%15C8%16C%17%18C2%19C6%13C%16%20C5%11C%18%21C%157C%12%22C4%17C%10%20C%14%21C%199%22	21	22	1	Brinkmann graph
C123C45C16C37C68C79C8%10C9%11C%10%12C%11%13C%12%14C%13%15C%16%17C%18%19C%20%21C%22%23C24C5%22C%23%20C%21%18C%19%16C%14%17%15	22	23	1	11-Antiprismatic graph
C123C45C16C37C68C79C8%10C9%11C%10%12C%11%13C%12%14C%13%15C%14%16C%17%18C%19%20C%21%22C%23%24C5%25C24C%25%23C%24%21C%22%19C%20%17C%15%18%16	24	25	1	12-Antiprismatic graph
C123C45C16C78C39C%10%11C2%12C4%13C%12%14C%10%15C%11%16C97C%17%18C8%19C6%20C5%21C%13%22C%14%23C%22%24C%21%20C%19%17C%24%25C%15%23C%16%18%25	24	25	1	Rhombicuboctahedral graph
C123C45C16C78C9%10C%11%12C%13%14C2%15C4%13C%16%17C%18%19C%20(C%18%21C%17%22C%14%16C%23%24C%10%25C%208C%21%25C6%24C5%23%22)C%12(C%19%15%11)C397	24	25	3
C123C45C16C37C68C79C8%10C9%11C%10%12C%11%13C%12%14C%13%15C%14%16C%15%17C%18%19C%20%21C%22%23C%24%25C%26%27C24C5%26C%27%24C%25%22C%23%20C%21%18C%16%19%17	26	27	1	13-Antiprismatic graph
C123C45C67C89C1%10C%11%12C4%13C%14%15C2%16C%11%17C%18%19C3%20C6%21C%16%22C%18%23C%15%24C5%25C%208C%23%26C%10%14C%22%27C7%24C%13%28C%21%17C9%27C%12%26C%25%19%28	27	28	1	Holt graph
C123C45C67C89C4%10C%11%12C%13%14C%15%16C%17%18C%19%20C%15%21C%22%23C%20%24C%25%26C16C%12%27C%18(C3%25%22)C7%13C2%19C%168C5%24C%21%28C9%11C%17%14C%23%27C%10%26%28	27	28	2
C123C45C16C37C68C79C8%10C9%11C%10%12C%11%13C%12%14C%13%15C%14%16C%15%17C%16%18C%19%20C%21%22C%23%24C%25%26C%27%28C5%29C24C%29%27C%28%25C%26%23C%24%21C%22%19C%17%20%18	28	29	1	14-Antiprismatic graph
C123C45C16C37C68C79C8%10C9%11C%10%12C%11%13C%12%14C%13%15C%14%16C%15%17C%16%18C%17%19C%20%21C%22%23C%24%25C%26%27C%28%29C%30%31C24C5%30C%31%28C%29%26C%27%24C%25%22C%23%20C%18%21%19	30	31	1	15-Antiprismatic graph
C123C45C16C78C9%10C3%11C2%12C%13%14C4%15C5%16C%17%18C67C%18%19C%20%21C8%10C%20%22C%23%24C%119C%25%23C%12%13C%25%26C%27%28C%15%14C%27%29C%16%17C%29%30C%19%21C%30%31C%26%28C%24%22%31	30	31	1	Icosidodecahedral graph
C123C45C16C37C68C79C8%10C9%11C%10%12C%11%13C%12%14C%13%15C%14%16C%15%17C%16%18C%17%19C%18%20C%21%22C%23%24C%25%26C%27%28C%29%30C%31%32C5%33C24C%33%31C%32%29C%30%27C%28%25C%26%23C%24%21C%19%22%20	32	33	1	16-Antiprismatic graph
